# Supplementary material for: Longitudinal transcriptome-wide gene expression analysis of sleep deprivation treatment shows involvement of circadian genes and immune pathways
Source: Transl Psychiatry. 2019 Dec 18;9:343. doi: 10.1038/s41398-019-0671-7 (PMC6920477; doi:10.1038/s41398-019-0671-7)
Supplement: Supplementary file 2 — Tables S1.1-4 [file 41398_2019_671_MOESM2_ESM.xlsx]

## Sheet: S1.01 M1 SD in All Patients
Table S1.01 [M1] Effect of Time Point in All Patients
		Timepoint	T2 vs. T1
			P < 0.05		FDR q < 0.05
		Total	7028		4071
		Up	3424		2083
		Down	3604		1988
					FDR q < 0.1
		Total			5403
		Up			2684
		Down			2719
gene.symbol	gene.title		p.uncorrected	estimate	pval.fdr
TSPAN2	tetraspanin 2		3.04509e-23	0.554523	7.53143e-19
KLF6	Kruppel-like factor 6		1.64887e-20	0.162981	2.03907e-16
MAK	male germ cell-associated kinase		1.46054e-19	0.476984	1.20412e-15
ANTXR2	anthrax toxin receptor 2		7.16329e-19	0.199531	4.42924e-15
TMEM43	transmembrane protein 43		1.17332e-18	0.197008	5.80393e-15
TREM1	triggering receptor expressed on myeloid		3.32098e-18	0.300131	1.1734e-14
LRRFIP1	leucine rich repeat (in FLII) interactin		2.97748e-18	0.178631	1.1734e-14
NHSL2	NHS-like 2		8.09462e-18	0.253418	2.50255e-14
ARHGEF40	Rho guanine nucleotide exchange factor (		1.17645e-17	0.325604	3.23301e-14
SIPA1L1	signal-induced proliferation-associated		1.33247e-17	0.228865	3.2956e-14
MAN1A1	mannosidase, alpha, class 1A, member 1		1.64986e-17	0.275899	3.70964e-14
LINC00877	long intergenic non-protein coding RNA 8		2.37461e-17	0.203024	4.89428e-14
MGAM2	maltase-glucoamylase 2 (putative)		2.83796e-17	0.391265	5.39932e-14
TPPP3	tubulin polymerization-promoting protein		3.38754e-17	0.338832	5.98457e-14
FAR2	fatty acyl CoA reductase 2		5.33509e-17	0.417923	8.79685e-14
ADGRE5	adhesion G protein-coupled receptor E5		9.74357e-17	0.253449	1.50617e-13
SLC31A1	solute carrier family 31 (copper transpo		1.72198e-16	0.27135	2.50527e-13
CPPED1	calcineurin-like phosphoesterase domain		2.3809e-16	0.22095	3.27149e-13
TMEM259	transmembrane protein 259		3.67636e-16	-0.148361	4.78566e-13
B4GALT5	UDP-Gal:betaGlcNAc beta 1,4- galactosylt		3.90214e-16	0.318012	4.82558e-13
AGPAT4	1-acylglycerol-3-phosphate O-acyltransfe		6.62766e-16	0.268388	7.8058e-13
LIPN	lipase, family member N		1.33805e-15	0.449217	1.50428e-12
FAM126B	family with sequence similarity 126, mem		1.70821e-15	0.294374	1.83692e-12
USP4	ubiquitin specific peptidase 4 (proto-on		2.1922e-15	0.135205	2.08537e-12
MYADM	myeloid-associated differentiation marke		2.14238e-15	0.294434	2.08537e-12
PIGB	phosphatidylinositol glycan anchor biosy		2.02706e-15	0.302811	2.08537e-12
RAB31	RAB31, member RAS oncogene family		2.54758e-15	0.189148	2.33368e-12
DENND2D	DENN/MADD domain containing 2D		2.72599e-15	-0.175061	2.40793e-12
RAPGEF2	Rap guanine nucleotide exchange factor (		5.81604e-15	0.243247	4.96028e-12
RFX2	regulatory factor X, 2 (influences HLA c		6.20206e-15	0.338756	5.11319e-12
SLC31A2	solute carrier family 31 (copper transpo		7.79524e-15	0.276725	6.21935e-12
ATP2B1	ATPase, Ca++ transporting, plasma membra		9.60708e-15	0.192053	7.42537e-12
C3orf62	chromosome 3 open reading frame 62		1.03379e-14	0.291485	7.74809e-12
HIST1H3D	histone cluster 1, H3d		1.12065e-14	0.370282	8.15209e-12
RELL1	RELT-like 1		1.55743e-14	0.269836	1.10057e-11
RAB11FIP1	RAB11 family interacting protein 1 (clas		1.67121e-14	0.240534	1.14817e-11
CD55	CD55 molecule, decay accelerating factor		2.0374e-14	0.169895	1.36192e-11
PIGL	phosphatidylinositol glycan anchor biosy		2.2696e-14	-0.250675	1.46034e-11
DMXL2	Dmx-like 2		2.30272e-14	0.198574	1.46034e-11
ARRDC3	arrestin domain containing 3		3.14577e-14	0.239473	1.94511e-11
TESPA1	thymocyte expressed, positive selection		3.35192e-14	-0.205733	2.02202e-11
AES	amino-terminal enhancer of split		3.93342e-14	-0.195696	2.31632e-11
STX11	syntaxin 11		8.28098e-14	0.255646	4.7631e-11
MCL1	myeloid cell leukemia 1		8.91418e-14	0.135926	5.01078e-11
IL2RB	interleukin 2 receptor, beta		9.61735e-14	-0.317868	5.28591e-11
TAGAP	T-cell activation RhoGTPase activating p		1.10636e-13	0.137231	5.9486e-11
UBE2D1	ubiquitin-conjugating enzyme E2D 1		1.28241e-13	0.189717	6.74848e-11
LOC101927759	uncharacterized LOC101927759		1.35148e-13	0.262482	6.96378e-11
RBM3	RNA binding motif (RNP1, RRM) protein 3		1.42044e-13	-0.206282	7.16972e-11
ARHGAP26-IT1	ARHGAP26 intronic transcript 1		1.69357e-13	0.348512	8.37743e-11
ARHGAP26	Rho GTPase activating protein 26		3.40215e-13	0.183912	1.64991e-10
KIAA0825	KIAA0825		3.70072e-13	0.272023	1.76019e-10
NFKBIZ	nuclear factor of kappa light polypeptid		7.86657e-13	0.137231	3.65169e-10
SPTLC2	serine palmitoyltransferase, long chain		7.9728e-13	0.175273	3.65169e-10
SNX27	sorting nexin family member 27		9.3241e-13	0.15316	4.19297e-10
PSEN1	presenilin 1		9.75198e-13	0.173574	4.30707e-10
RALGAPA2	Ral GTPase activating protein, alpha sub		1.02834e-12	0.175617	4.4621e-10
PELI2	pellino E3 ubiquitin protein ligase fami		1.13926e-12	0.182443	4.76418e-10
CPSF6	cleavage and polyadenylation specific fa		1.15575e-12	-0.140539	4.76418e-10
ZNF438	zinc finger protein 438		1.12161e-12	0.25095	4.76418e-10
SULF2	sulfatase 2		1.5413e-12	0.193805	6.14073e-10
KIAA1683	KIAA1683		1.52953e-12	0.237526	6.14073e-10
LRRC6	leucine rich repeat containing 6		1.56417e-12	0.290311	6.14073e-10
TIPARP	TCDD-inducible poly(ADP-ribose) polymera		1.76058e-12	0.198446	6.80381e-10
AHR	aryl hydrocarbon receptor		2.09942e-12	0.185928	7.98846e-10
CD3G	CD3g molecule, gamma (CD3-TCR complex)		2.34636e-12	-0.234039	8.79282e-10
PLXDC2	plexin domain containing 2		2.38602e-12	0.185987	8.80797e-10
VIM-AS1	VIM antisense RNA 1		3.10017e-12	0.16724	1.1276e-09
PPP4R1	protein phosphatase 4, regulatory subuni		3.16019e-12	0.220227	1.13277e-09
SLCO3A1	solute carrier organic anion transporter		3.57098e-12	0.153001	1.26024e-09
ATP8B2	ATPase, aminophospholipid transporter, c		3.61771e-12	-0.156061	1.26024e-09
LCK	LCK proto-oncogene, Src family tyrosine		3.77086e-12	-0.181827	1.2776e-09
KDM1B	lysine (K)-specific demethylase 1B		3.73757e-12	0.164859	1.2776e-09
LSMEM1	leucine-rich single-pass membrane protei		4.11e-12	0.292708	1.32698e-09
LILRA5	leukocyte immunoglobulin-like receptor,		4.04109e-12	0.317167	1.32698e-09
PTPRCAP	protein tyrosine phosphatase, receptor t		4.13123e-12	-0.200193	1.32698e-09
FGD4	FYVE, RhoGEF and PH domain containing 4		4.02045e-12	0.26354	1.32698e-09
HMGCR	3-hydroxy-3-methylglutaryl-CoA reductase		4.54717e-12	0.2109	1.42398e-09
MIR601	microRNA 601		4.54836e-12	0.274783	1.42398e-09
RPGR	retinitis pigmentosa GTPase regulator		5.05701e-12	0.253276	1.56344e-09
UPB1	ureidopropionase, beta		5.15577e-12	-0.187034	1.57429e-09
GSTK1	glutathione S-transferase kappa 1		6.42536e-12	-0.133681	1.92748e-09
HPSE	heparanase		6.4683e-12	0.280361	1.92748e-09
NELL2	neural EGFL like 2		6.63355e-12	-0.270656	1.95319e-09
TMC8	transmembrane channel-like 8		7.17973e-12	-0.17881	2.08913e-09
MIR604	microRNA 604		7.46229e-12	0.179382	2.1461e-09
RARA	retinoic acid receptor, alpha		8.89437e-12	0.202473	2.49982e-09
CTSW	cathepsin W		8.84796e-12	-0.270724	2.49982e-09
TRIB1	tribbles pseudokinase 1		9.52402e-12	0.259888	2.61731e-09
CYP1B1	cytochrome P450, family 1, subfamily B,		9.51851e-12	0.275536	2.61731e-09
SLC22A15	solute carrier family 22, member 15		1.18512e-11	0.261432	3.20932e-09
PPP1R15A	protein phosphatase 1, regulatory subuni		1.19378e-11	0.224925	3.20932e-09
CXCL16	chemokine (C-X-C motif) ligand 16		1.2284e-11	0.250576	3.26688e-09
UBXN2B	UBX domain protein 2B		1.24596e-11	0.257718	3.27833e-09
IPMK	inositol polyphosphate multikinase		1.38029e-11	0.182663	3.59355e-09
LY9	lymphocyte antigen 9		1.43677e-11	-0.178111	3.70162e-09
LAMP2	lysosomal-associated membrane protein 2		1.56343e-11	0.184795	3.98644e-09
ADAM17	ADAM metallopeptidase domain 17		1.63658e-11	0.195075	4.13035e-09
VEGFB	vascular endothelial growth factor B		1.82482e-11	-0.232957	4.55892e-09
AGPAT4-IT1	AGPAT4 intronic transcript 1		1.93303e-11	0.209319	4.78096e-09
SEPT6	septin 6		1.99179e-11	-0.155337	4.87751e-09
ECE1	endothelin converting enzyme 1		2.06297e-11	0.197009	5.00231e-09
ANKH	ANKH inorganic pyrophosphate transport r		2.28084e-11	-0.172878	5.47688e-09
RSPH3	radial spoke 3 homolog (Chlamydomonas)		2.56593e-11	0.170135	6.10222e-09
CDK19	cyclin-dependent kinase 19		2.62668e-11	0.183001	6.18722e-09
MAP3K5	mitogen-activated protein kinase kinase		2.74415e-11	0.143886	6.40293e-09
FKBP15	FK506 binding protein 15, 133kDa		2.81764e-11	0.11895	6.51297e-09
ZAP70	zeta-chain (TCR) associated protein kina		3.1907e-11	-0.160985	7.307e-09
PLAC8	placenta-specific 8		3.67636e-11	-0.168183	8.30301e-09
HORMAD1	HORMA domain containing 1		3.72634e-11	0.294898	8.30301e-09
FLT3LG	fms-related tyrosine kinase 3 ligand		3.71423e-11	-0.204089	8.30301e-09
ENTPD1	ectonucleoside triphosphate diphosphohyd		4.68518e-11	0.163807	1.03463e-08
MX2	MX dynamin-like GTPase 2		5.31257e-11	0.213331	1.15322e-08
THEMIS2	thymocyte selection associated family me		5.31544e-11	0.146275	1.15322e-08
RASA3	RAS p21 protein activator 3		5.63653e-11	-0.159827	1.21225e-08
MIR27A	microRNA 27a		5.94056e-11	0.34661	1.26662e-08
LOC729603	calcineurin-like EF-hand protein 1 pseud		6.23684e-11	0.290572	1.31843e-08
DENND1C	DENN/MADD domain containing 1C		6.35223e-11	-0.140546	1.33144e-08
TBC1D1	TBC1 (tre-2/USP6, BUB2, cdc16) domain fa		6.69844e-11	0.17856	1.39221e-08
AVIL	advillin		7.01923e-11	0.266047	1.44672e-08
ELF2	E74-like factor 2 (ets domain transcript		8.74808e-11	0.184812	1.78815e-08
MPP7	membrane protein, palmitoylated 7 (MAGUK		9.68287e-11	0.186771	1.94718e-08
ADCY10P1	adenylate cyclase 10 (soluble) pseudogen		9.68354e-11	0.192507	1.94718e-08
FCMR	Fc fragment of IgM receptor		1.00018e-10	-0.219665	1.99496e-08
NQO2	NAD(P)H dehydrogenase, quinone 2		1.07452e-10	0.206073	2.1261e-08
STS	steroid sulfatase (microsomal), isozyme		1.15975e-10	0.204265	2.27651e-08
NOD2	nucleotide-binding oligomerization domai		1.32638e-10	0.211727	2.54533e-08
SLC22A4	solute carrier family 22 (organic cation		1.31051e-10	0.281747	2.54533e-08
TLE4	transducin-like enhancer of split 4		1.33713e-10	0.120919	2.54533e-08
TRAF1	TNF receptor-associated factor 1		1.33786e-10	-0.173986	2.54533e-08
DNTTIP1	deoxynucleotidyltransferase, terminal, i		1.44073e-10	0.120368	2.72012e-08
SVIL	supervillin		1.46931e-10	0.196537	2.75307e-08
NKG7	natural killer cell granule protein 7		1.5065e-10	-0.258093	2.80153e-08
SLC44A1	solute carrier family 44 (choline transp		1.67362e-10	0.153561	3.08907e-08
LOC101929207	uncharacterized LOC101929207		1.72544e-10	0.344767	3.16114e-08
SLC24A4	solute carrier family 24 (sodium/potassi		1.85719e-10	0.22853	3.37749e-08
LINC-PINT	long intergenic non-protein coding RNA,		2.04422e-10	0.140624	3.61432e-08
LMNB1	lamin B1		2.06048e-10	0.222825	3.61432e-08
ITM2B	integral membrane protein 2B		2.02522e-10	0.0883459	3.61432e-08
FRAT1	frequently rearranged in advanced T-cell		2.05006e-10	0.228417	3.61432e-08
TUBB	tubulin, beta class I		2.00304e-10	-0.130451	3.61432e-08
KIAA0556	KIAA0556		2.20682e-10	0.15887	3.84375e-08
REPS2	RALBP1 associated Eps domain containing		2.2871e-10	0.276816	3.95572e-08
MIR21	microRNA 21		2.49726e-10	0.198702	4.28922e-08
CPEB2	cytoplasmic polyadenylation element bind		2.59393e-10	0.251239	4.42453e-08
LRRFIP2	leucine rich repeat (in FLII) interactin		2.96188e-10	0.142917	5.01754e-08
TRAP1	TNF receptor-associated protein 1		2.99848e-10	-0.14955	5.04499e-08
SLC22A1	solute carrier family 22 (organic cation		3.07507e-10	0.262663	5.13889e-08
LINC01506	long intergenic non-protein coding RNA 1		3.30561e-10	0.368836	5.48709e-08
MRPL37	mitochondrial ribosomal protein L37		3.36443e-10	-0.127235	5.5475e-08
MAP3K3	mitogen-activated protein kinase kinase		3.54376e-10	0.112714	5.8045e-08
EPHB4	EPH receptor B4		3.67673e-10	0.25232	5.98267e-08
FAM102A	family with sequence similarity 102, mem		3.79186e-10	-0.183171	6.12968e-08
QPCT	glutaminyl-peptide cyclotransferase		3.87793e-10	0.27784	6.22811e-08
NLRC4	NLR family, CARD domain containing 4		4.12999e-10	0.25114	6.54789e-08
PRRG4	proline rich Gla (G-carboxyglutamic acid		4.1189e-10	0.287895	6.54789e-08
RRP12	ribosomal RNA processing 12 homolog		4.25188e-10	0.208718	6.6982e-08
PRKAR1A	protein kinase, cAMP-dependent, regulato		4.4445e-10	0.13128	6.95734e-08
KYNU	kynureninase		4.53704e-10	0.22595	7.05752e-08
STAT3	signal transducer and activator of trans		4.64389e-10	0.13975	7.17859e-08
CPQ	carboxypeptidase Q		4.73937e-10	0.16158	7.23573e-08
CD160	CD160 molecule		4.72698e-10	-0.274217	7.23573e-08
EEF2	eukaryotic translation elongation factor		4.85554e-10	-0.0977982	7.36761e-08
LATS2	large tumor suppressor kinase 2		4.96432e-10	0.155844	7.48674e-08
LOC284454	uncharacterized LOC284454		5.13544e-10	0.221522	7.60567e-08
MEFV	Mediterranean fever		5.10615e-10	0.204289	7.60567e-08
CD96	CD96 molecule		5.09626e-10	-0.183992	7.60567e-08
BCL6	B-cell CLL/lymphoma 6		5.35822e-10	0.222059	7.88838e-08
ABCA1	ATP-binding cassette, sub-family A (ABC1		5.39437e-10	0.255939	7.89462e-08
NRBF2	nuclear receptor binding factor 2		5.46333e-10	0.184086	7.9485e-08
GPAT3	glycerol-3-phosphate acyltransferase 3		5.5221e-10	0.214269	7.98703e-08
LOC374443	C-type lectin domain family 2, member D		5.69745e-10	-0.185116	8.19273e-08
ZSWIM6	zinc finger, SWIM-type containing 6		5.86414e-10	0.113301	8.35122e-08
LBH	limb bud and heart development		5.8752e-10	-0.158248	8.35122e-08
QKI	QKI, KH domain containing, RNA binding		5.98009e-10	0.127841	8.45175e-08
MPZL1	myelin protein zero-like 1		6.05381e-10	0.280908	8.50732e-08
IL1RAP	interleukin 1 receptor accessory protein		6.19142e-10	0.299732	8.60295e-08
KLHL2	kelch-like family member 2		6.1647e-10	0.244398	8.60295e-08
CFLAR	CASP8 and FADD-like apoptosis regulator		6.25166e-10	0.128723	8.63812e-08
NUDT5	nudix (nucleoside diphosphate linked moi		6.307e-10	0.154852	8.66617e-08
SPN	sialophorin		6.36601e-10	-0.195351	8.69699e-08
EMILIN2	elastin microfibril interfacer 2		6.39976e-10	0.168034	8.69699e-08
DAPK1	death-associated protein kinase 1		6.72091e-10	0.169005	9.08351e-08
PCSK7	proprotein convertase subtilisin/kexin t		6.76843e-10	-0.122775	9.09802e-08
CNTNAP3	contactin associated protein-like 3		6.84958e-10	0.437955	9.15733e-08
LAT	linker for activation of T cells		6.95934e-10	-0.192342	9.25405e-08
SLC38A1	solute carrier family 38, member 1		7.17171e-10	-0.140406	9.46904e-08
SPAG9	sperm associated antigen 9		7.19759e-10	0.156963	9.46904e-08
ARHGEF11	Rho guanine nucleotide exchange factor (		7.27997e-10	0.167454	9.52675e-08
EVI5	ecotropic viral integration site 5		7.39074e-10	0.186928	9.57042e-08
BASP1	brain abundant, membrane attached signal		7.37812e-10	0.244472	9.57042e-08
APAF1	apoptotic peptidase activating factor 1		7.84432e-10	0.183439	1.00036e-07
QARS	glutaminyl-tRNA synthetase		7.84924e-10	-0.110709	1.00036e-07
PORCN	porcupine homolog (Drosophila)		7.95572e-10	-0.164189	1.00036e-07
RNF146	ring finger protein 146		7.81152e-10	0.168967	1.00036e-07
JMJD1C	jumonji domain containing 1C		7.96794e-10	0.140377	1.00036e-07
FOS	FBJ murine osteosarcoma viral oncogene h		7.89076e-10	0.276455	1.00036e-07
TXK	TXK tyrosine kinase		8.27968e-10	-0.220517	1.03358e-07
PHB2	prohibitin 2		8.31611e-10	-0.136	1.03358e-07
NT5C2	5'-nucleotidase, cytosolic II		8.71131e-10	0.138613	1.07728e-07
CD3E	CD3e molecule, epsilon (CD3-TCR complex)		8.92924e-10	-0.191557	1.09874e-07
PLCG1	phospholipase C, gamma 1		9.15479e-10	-0.164324	1.1154e-07
LOC102724552	uncharacterized LOC102724552		9.14648e-10	0.241824	1.1154e-07
SLC40A1	solute carrier family 40 (iron-regulated		9.27412e-10	0.15929	1.1244e-07
ABHD5	abhydrolase domain containing 5		1.0814e-09	0.233298	1.30469e-07
LOC285696	uncharacterized LOC285696		1.10269e-09	0.266847	1.32392e-07
FAM63A	family with sequence similarity 63, memb		1.1172e-09	0.187492	1.33486e-07
MSL1	male-specific lethal 1 homolog (Drosophi		1.14025e-09	0.144399	1.35586e-07
CD2	CD2 molecule		1.17059e-09	-0.174138	1.38528e-07
TBC1D9	TBC1 domain family, member 9 (with GRAM		1.19328e-09	0.174038	1.4054e-07
SLC7A6	solute carrier family 7 (amino acid tran		1.25608e-09	-0.162994	1.47235e-07
TMEM252	transmembrane protein 252		1.26625e-09	0.197802	1.47727e-07
PTDSS1	phosphatidylserine synthase 1		1.31891e-09	-0.127424	1.53148e-07
ITGB7	integrin, beta 7		1.35676e-09	-0.156665	1.56807e-07
DNAJB5	DnaJ (Hsp40) homolog, subfamily B, membe		1.39531e-09	0.222149	1.60513e-07
MIR628	microRNA 628		1.40246e-09	0.248445	1.60588e-07
FRAT2	frequently rearranged in advanced T-cell		1.41539e-09	0.183778	1.61322e-07
CD27	CD27 molecule		1.42852e-09	-0.171544	1.62071e-07
CREB1	cAMP responsive element binding protein		1.44649e-09	0.104086	1.63361e-07
RHOF	ras homolog family member F (in filopodi		1.45749e-09	-0.152453	1.63855e-07
ZNF800	zinc finger protein 800		1.57851e-09	-0.100224	1.76658e-07
MIR29C	microRNA 29c		1.65342e-09	0.256772	1.84207e-07
SERPINA1	serpin peptidase inhibitor, clade A (alp		1.84317e-09	0.131334	2.04427e-07
NCR3	natural cytotoxicity triggering receptor		1.88464e-09	-0.173915	2.08093e-07
PPP1R12B	protein phosphatase 1, regulatory subuni		1.9166e-09	0.201266	2.10408e-07
ARRDC4	arrestin domain containing 4		1.92262e-09	0.205193	2.10408e-07
DHRSX	dehydrogenase/reductase (SDR family) X-l		1.95038e-09	0.182018	2.12505e-07
CCR7	chemokine (C-C motif) receptor 7		2.00636e-09	-0.166318	2.17646e-07
RNF145	ring finger protein 145		2.03496e-09	0.142227	2.19785e-07
ILF3	interleukin enhancer binding factor 3, 9		2.09766e-09	-0.145338	2.25572e-07
HSPA6	heat shock 70kDa protein 6 (HSP70B')		2.22602e-09	0.327768	2.38339e-07
SIRPD	signal-regulatory protein delta		2.35408e-09	0.201901	2.50963e-07
RNF141	ring finger protein 141		2.38221e-09	0.175202	2.52872e-07
TC2N	tandem C2 domains, nuclear		2.46686e-09	-0.214821	2.60738e-07
SERPINB1	serpin peptidase inhibitor, clade B (ova		2.57993e-09	0.119925	2.7153e-07
DOCK5	dedicator of cytokinesis 5		2.63929e-09	0.206248	2.766e-07
UBE2R2	ubiquitin-conjugating enzyme E2R 2		2.68721e-09	0.117887	2.80433e-07
ACOT9	acyl-CoA thioesterase 9		2.77068e-09	0.158506	2.87929e-07
INTS3	integrator complex subunit 3		2.81871e-09	0.124917	2.91695e-07
PKN2	protein kinase N2		2.97649e-09	0.164456	3.0674e-07
CD28	CD28 molecule		3.00437e-09	-0.199933	3.08328e-07
PLXNA2	plexin A2		3.18306e-09	0.180405	3.23096e-07
GPCPD1	glycerophosphocholine phosphodiesterase		3.18746e-09	0.153049	3.23096e-07
CTNNA1	catenin (cadherin-associated protein), a		3.16363e-09	0.182167	3.23096e-07
CD14	CD14 molecule		3.27951e-09	0.160014	3.3107e-07
NSFL1C	NSFL1 (p97) cofactor (p47)		3.30223e-09	0.119777	3.32009e-07
SESN3	sestrin 3		3.35009e-09	-0.156348	3.35457e-07
ADGRG3	adhesion G protein-coupled receptor G3		3.44414e-09	0.306325	3.43484e-07
HACD4	3-hydroxyacyl-CoA dehydratase 4		3.481e-09	0.12015	3.45766e-07
ZFYVE1	zinc finger, FYVE domain containing 1		3.72513e-09	0.117095	3.68535e-07
ITPK1	inositol-tetrakisphosphate 1-kinase		3.77781e-09	0.167269	3.72257e-07
RTN3	reticulon 3		3.81926e-09	0.128588	3.74849e-07
SLC8A1	solute carrier family 8 (sodium/calcium		3.9538e-09	0.232867	3.86519e-07
DENND5A	DENN/MADD domain containing 5A		4.08671e-09	0.137837	3.97939e-07
GAB2	GRB2-associated binding protein 2		4.25828e-09	0.216495	4.13019e-07
KRAS	Kirsten rat sarcoma viral oncogene homol		4.50011e-09	0.150109	4.3477e-07
GRAP2	GRB2-related adaptor protein 2		4.59581e-09	-0.116389	4.40574e-07
TMEM71	transmembrane protein 71		4.59142e-09	0.155134	4.40574e-07
SCARNA17	small Cajal body-specific RNA 17		4.85804e-09	-0.167375	4.62131e-07
SLC9A8	solute carrier family 9, subfamily A (NH		4.85114e-09	0.12273	4.62131e-07
RBPJ	recombination signal binding protein for		4.92511e-09	0.116097	4.66533e-07
MGAM	maltase-glucoamylase		4.94205e-09	0.301989	4.66533e-07
MCTP1	multiple C2 domains, transmembrane 1		5.0244e-09	0.18187	4.72504e-07
NLRP12	NLR family, pyrin domain containing 12		5.1638e-09	0.194426	4.83774e-07
CAMKK2	calcium/calmodulin-dependent protein kin		5.37803e-09	0.144734	5.01943e-07
TCF7	transcription factor 7 (T-cell specific,		5.57337e-09	-0.206374	5.18218e-07
FXYD5	FXYD domain containing ion transport reg		5.72086e-09	-0.133145	5.2994e-07
GNAQ	guanine nucleotide binding protein (G pr		5.85218e-09	0.145404	5.40082e-07
PTP4A1	protein tyrosine phosphatase type IVA, m		5.97683e-09	0.218121	5.49535e-07
CHST15	carbohydrate (N-acetylgalactosamine 4-su		6.07299e-09	0.182893	5.56308e-07
DFNB31	deafness, autosomal recessive 31		6.25212e-09	0.153602	5.70604e-07
FCGR2A	Fc fragment of IgG, low affinity IIa, re		6.82978e-09	0.16478	6.21033e-07
WDFY3	WD repeat and FYVE domain containing 3		6.95519e-09	0.247302	6.3012e-07
ROPN1L	rhophilin associated tail protein 1-like		7.09631e-09	0.247019	6.40559e-07
TMCC3	transmembrane and coiled-coil domain fam		7.24592e-09	0.231693	6.51685e-07
POU6F1	POU class 6 homeobox 1		7.59843e-09	-0.184478	6.80913e-07
HSPA1A	heat shock 70kDa protein 1A		7.72785e-09	0.186523	6.87529e-07
CRNKL1	crooked neck pre-mRNA splicing factor 1		7.70516e-09	0.111231	6.87529e-07
PLSCR1	phospholipid scramblase 1		7.76417e-09	0.280384	6.88284e-07
SIT1	signaling threshold regulating transmemb		8.2111e-09	-0.216678	7.19785e-07
BAZ2B	bromodomain adjacent to zinc finger doma		8.16343e-09	0.154658	7.19785e-07
CSGALNACT2	chondroitin sulfate N-acetylgalactosamin		8.23593e-09	0.128321	7.19785e-07
TIMM10B	translocase of inner mitochondrial membr		8.19786e-09	-0.17302	7.19785e-07
FCGR3A	Fc fragment of IgG, low affinity IIIa, r		8.32332e-09	0.32536	7.24861e-07
TLR5	toll-like receptor 5		8.40165e-09	0.217877	7.29115e-07
NFE2L2	nuclear factor, erythroid 2-like 2		8.45013e-09	0.091735	7.30759e-07
EXT1	exostosin glycosyltransferase 1		8.85083e-09	0.186586	7.62744e-07
APEX1	APEX nuclease (multifunctional DNA repai		8.8873e-09	-0.165839	7.63228e-07
MBOAT1	membrane bound O-acyltransferase domain		8.96607e-09	0.099824	7.67328e-07
CD7	CD7 molecule		9.00548e-09	-0.156255	7.68043e-07
KIF1B	kinesin family member 1B		9.19874e-09	0.183426	7.8183e-07
LINC00936	long intergenic non-protein coding RNA 9		9.27725e-09	0.197167	7.83959e-07
EXTL3	exostosin-like glycosyltransferase 3		9.28718e-09	0.239264	7.83959e-07
ORAI2	ORAI calcium release-activated calcium m		9.35281e-09	0.198324	7.86813e-07
GOLGB1	golgin B1		9.50784e-09	0.138465	7.94451e-07
SIPA1L2	signal-induced proliferation-associated		9.47627e-09	0.311863	7.94451e-07
GLCCI1	glucocorticoid induced 1		9.81658e-09	-0.10472	8.15496e-07
ALOX5	arachidonate 5-lipoxygenase		9.82565e-09	0.124231	8.15496e-07
BZRAP1-AS1	BZRAP1 antisense RNA 1		9.91249e-09	-0.115616	8.17219e-07
ERICH1-AS1	ERICH1 antisense RNA 1		9.89563e-09	-0.0672566	8.17219e-07
CD6	CD6 molecule		1.01316e-08	-0.169635	8.32509e-07
PACSIN2	protein kinase C and casein kinase subst		1.06866e-08	0.162033	8.75201e-07
CYB5R4	cytochrome b5 reductase 4		1.07729e-08	0.18164	8.7936e-07
TMPPE	transmembrane protein with metallophosph		1.1262e-08	0.189464	9.16263e-07
SAMD8	sterile alpha motif domain containing 8		1.14685e-08	0.147385	9.29126e-07
ABHD3	abhydrolase domain containing 3		1.14953e-08	0.159181	9.29126e-07
GAS7	growth arrest-specific 7		1.20068e-08	0.21001	9.64451e-07
MTMR6	myotubularin related protein 6		1.20103e-08	0.128258	9.64451e-07
SLC37A2	solute carrier family 37 (glucose-6-phos		1.23105e-08	0.164936	9.85355e-07
NDEL1	nudE neurodevelopment protein 1-like 1		1.27445e-08	0.129511	1.0168e-06
LYN	LYN proto-oncogene, Src family tyrosine		1.288e-08	0.125785	1.02163e-06
CIRBP	cold inducible RNA binding protein		1.28876e-08	-0.112076	1.02163e-06
GPR141	G protein-coupled receptor 141		1.34311e-08	0.237791	1.06132e-06
SLED1	proteoglycan 3 pseudogene		1.34917e-08	0.384266	1.06271e-06
CRIP1	cysteine-rich protein 1 (intestinal)		1.35727e-08	0.223381	1.06569e-06
SGMS2	sphingomyelin synthase 2		1.40007e-08	0.203834	1.09582e-06
ACAP1	ArfGAP with coiled-coil, ankyrin repeat		1.40548e-08	-0.0907068	1.09659e-06
PNRC1	proline-rich nuclear receptor coactivato		1.41254e-08	-0.0806721	1.09862e-06
SCLT1	sodium channel and clathrin linker 1		1.42113e-08	0.18841	1.10185e-06
ALDH2	aldehyde dehydrogenase 2 family (mitocho		1.45587e-08	0.176578	1.12174e-06
TMCC1	transmembrane and coiled-coil domain fam		1.45195e-08	0.184918	1.12174e-06
APOBEC3A	apolipoprotein B mRNA editing enzyme, ca		1.50404e-08	0.266824	1.15526e-06
SH3GLB1	SH3-domain GRB2-like endophilin B1		1.53455e-08	0.133744	1.17505e-06
RNF149	ring finger protein 149		1.56005e-08	0.163004	1.19073e-06
ATP5B	ATP synthase, H+ transporting, mitochond		1.56466e-08	-0.101499	1.19073e-06
LINC00861	long intergenic non-protein coding RNA 8		1.57851e-08	-0.170074	1.19758e-06
RBM47	RNA binding motif protein 47		1.65651e-08	0.182073	1.25292e-06
SCMH1	sex comb on midleg homolog 1 (Drosophila		1.69294e-08	-0.137154	1.27657e-06
GYG1	glycogenin 1		1.80637e-08	0.203159	1.35796e-06
IQGAP1	IQ motif containing GTPase activating pr		1.88514e-08	0.140517	1.41288e-06
CHSY1	chondroitin sulfate synthase 1		1.91618e-08	0.216072	1.43181e-06
GTF3C2	general transcription factor IIIC, polyp		1.95128e-08	-0.104871	1.45365e-06
PHF20L1	PHD finger protein 20-like 1		1.96089e-08	0.139175	1.45642e-06
EGLN1	egl-9 family hypoxia-inducible factor 1		1.98814e-08	0.153028	1.47224e-06
S1PR1	sphingosine-1-phosphate receptor 1		2.01289e-08	-0.143136	1.48611e-06
S1PR5	sphingosine-1-phosphate receptor 5		2.02046e-08	-0.192704	1.48726e-06
EML4	echinoderm microtubule associated protei		2.05147e-08	-0.140245	1.50561e-06
FGD3	FYVE, RhoGEF and PH domain containing 3		2.07244e-08	0.125866	1.5165e-06
FLVCR2	feline leukemia virus subgroup C cellula		2.10459e-08	0.168926	1.53548e-06
RPL8	ribosomal protein L8		2.19521e-08	-0.135524	1.59689e-06
PLCG2	phospholipase C, gamma 2 (phosphatidylin		2.30098e-08	0.138678	1.66892e-06
PHC3	polyhomeotic homolog 3 (Drosophila)		2.38782e-08	-0.0989712	1.72684e-06
NRD1	nardilysin (N-arginine dibasic convertas		2.39712e-08	0.103025	1.72851e-06
CNTNAP3B	contactin associated protein-like 3B		2.44301e-08	0.319021	1.75139e-06
F5	coagulation factor V (proaccelerin, labi		2.43698e-08	0.231019	1.75139e-06
TAGLN2	transgelin 2		2.45324e-08	0.154109	1.75364e-06
TRBJ2-3	T cell receptor beta joining 2-3		2.55715e-08	-0.167024	1.82265e-06
FAM13A	family with sequence similarity 13, memb		2.73157e-08	0.158058	1.94138e-06
TSHZ3	teashirt zinc finger homeobox 3		2.85598e-08	0.208724	2.01079e-06
SKIL	SKI-like proto-oncogene		2.86176e-08	0.158474	2.01079e-06
LDB1	LIM domain binding 1		2.85432e-08	-0.0836045	2.01079e-06
HIPK3	homeodomain interacting protein kinase 3		2.84105e-08	0.0946375	2.01079e-06
CYFIP2	cytoplasmic FMR1 interacting protein 2		2.90168e-08	-0.106694	2.0286e-06
GOLPH3L	golgi phosphoprotein 3-like		2.9035e-08	0.146361	2.0286e-06
SLC25A6	solute carrier family 25 (mitochondrial		2.96226e-08	-0.114712	2.06382e-06
TMEM55A	transmembrane protein 55A		2.9834e-08	0.162233	2.07271e-06
SLC25A38	solute carrier family 25, member 38		2.99763e-08	-0.112249	2.07676e-06
RAF1	Raf-1 proto-oncogene, serine/threonine k		3.00621e-08	0.102584	2.07689e-06
SEH1L	SEH1-like nucleoporin		3.06703e-08	-0.132029	2.11301e-06
HAL	histidine ammonia-lyase		3.1218e-08	0.259007	2.13291e-06
TM6SF1	transmembrane 6 superfamily member 1		3.11565e-08	0.189714	2.13291e-06
IRAK3	interleukin-1 receptor-associated kinase		3.11727e-08	0.184988	2.13291e-06
SPOPL	speckle-type POZ protein-like		3.15898e-08	0.157453	2.15237e-06
KRT23	keratin 23, type I		3.20714e-08	0.215511	2.17918e-06
IQGAP2	IQ motif containing GTPase activating pr		3.25864e-08	0.125117	2.20811e-06
FCGR3B	Fc fragment of IgG, low affinity IIIb, r		3.30226e-08	0.273609	2.23155e-06
FOSL2	FOS-like antigen 2		3.31526e-08	0.189154	2.23423e-06
PISD	phosphatidylserine decarboxylase		3.33762e-08	0.161243	2.24319e-06
NFATC2	nuclear factor of activated T-cells, cyt		3.35485e-08	-0.152985	2.24866e-06
LOC101928143	uncharacterized LOC101928143		3.48309e-08	0.318043	2.32203e-06
ACAP2	ArfGAP with coiled-coil, ankyrin repeat		3.47931e-08	0.095723	2.32203e-06
RBM4	RNA binding motif protein 4		3.50346e-08	-0.152895	2.32933e-06
IL1R1	interleukin 1 receptor, type I		3.56615e-08	0.231892	2.36466e-06
EBP	emopamil binding protein (sterol isomera		3.71178e-08	-0.190214	2.45464e-06
DUSP18	dual specificity phosphatase 18		3.7501e-08	0.128691	2.47336e-06
IFRD1	interferon-related developmental regulat		3.77516e-08	0.184786	2.48327e-06
TSC22D3	TSC22 domain family, member 3		3.79896e-08	0.178529	2.4923e-06
NXF1	nuclear RNA export factor 1		3.81025e-08	0.0744957	2.4931e-06
DSC2	desmocollin 2		3.83427e-08	0.202772	2.50219e-06
CD247	CD247 molecule		3.89052e-08	-0.138296	2.53222e-06
PIK3IP1	phosphoinositide-3-kinase interacting pr		4.03113e-08	-0.166709	2.61685e-06
COG1	component of oligomeric golgi complex 1		4.06611e-08	-0.105097	2.63264e-06
BCL11B	B-cell CLL/lymphoma 11B (zinc finger pro		4.08434e-08	-0.179373	2.63755e-06
RPS6KA5	ribosomal protein S6 kinase, 90kDa, poly		4.16258e-08	0.138923	2.68107e-06
PRR13	proline rich 13		4.19043e-08	0.19543	2.692e-06
JARID2	jumonji, AT rich interactive domain 2		4.29581e-08	0.108012	2.75255e-06
GALT	galactose-1-phosphate uridylyltransferas		4.30919e-08	-0.135873	2.75398e-06
ITK	IL2-inducible T-cell kinase		4.46459e-08	-0.163681	2.83883e-06
NADK	NAD kinase		4.4649e-08	0.145545	2.83883e-06
XPC	xeroderma pigmentosum, complementation g		4.54859e-08	0.120857	2.88462e-06
GNLY	granulysin		4.60915e-08	-0.23854	2.91555e-06
ALDH1A1	aldehyde dehydrogenase 1 family, member		4.71551e-08	0.18659	2.97522e-06
XBP1	X-box binding protein 1		4.75026e-08	-0.129953	2.98952e-06
MEGF9	multiple EGF-like-domains 9		4.91138e-08	0.14359	3.08307e-06
SNX10	sorting nexin 10		4.98127e-08	0.181683	3.11583e-06
SMPD3	sphingomyelin phosphodiesterase 3, neutr		4.98875e-08	-0.194943	3.11583e-06
RYBP	RING1 and YY1 binding protein		5.02209e-08	0.151173	3.12875e-06
ARL11	ADP-ribosylation factor-like 11		5.06775e-08	0.197085	3.14926e-06
UBASH3A	ubiquitin associated and SH3 domain cont		5.19737e-08	-0.144455	3.22172e-06
SKAP2	src kinase associated phosphoprotein 2		5.21196e-08	0.13322	3.22268e-06
VMP1	vacuole membrane protein 1		5.26819e-08	0.14111	3.23887e-06
SKAP1	src kinase associated phosphoprotein 1		5.27743e-08	-0.154663	3.23887e-06
SLX4IP	SLX4 interacting protein		5.25686e-08	0.150674	3.23887e-06
NFYA	nuclear transcription factor Y, alpha		5.4511e-08	0.100171	3.33718e-06
RPL13AP20	ribosomal protein L13a pseudogene 20		5.48583e-08	-0.215295	3.35015e-06
RAC1	ras-related C3 botulinum toxin substrate		5.55785e-08	0.112822	3.38577e-06
SLC45A4	solute carrier family 45, member 4		5.73912e-08	0.202055	3.48761e-06
TATDN3	TatD DNase domain containing 3		5.90981e-08	0.15045	3.58253e-06
CEP19	centrosomal protein 19kDa		6.31848e-08	0.212746	3.82091e-06
TMEM109	transmembrane protein 109		6.44315e-08	-0.112328	3.88679e-06
OSBPL11	oxysterol binding protein-like 11		6.50182e-08	0.131563	3.91264e-06
FAM222B	family with sequence similarity 222, mem		6.55083e-08	-0.106642	3.93257e-06
ZNF397	zinc finger protein 397		6.59387e-08	0.144346	3.94882e-06
B3GNTL1	UDP-GlcNAc:betaGal beta-1,3-N-acetylgluc		6.68671e-08	0.172088	3.99475e-06
CMTM6	CKLF-like MARVEL transmembrane domain co		6.81897e-08	0.123318	4.06394e-06
MED15	mediator complex subunit 15		7.00597e-08	-0.0854018	4.15536e-06
NPL	N-acetylneuraminate pyruvate lyase (dihy		6.99016e-08	0.17585	4.15536e-06
SLC35C2	solute carrier family 35 (GDP-fucose tra		7.05422e-08	-0.0961905	4.16636e-06
N4BP1	NEDD4 binding protein 1		7.05821e-08	0.151624	4.16636e-06
HIVEP1	human immunodeficiency virus type I enha		7.10514e-08	0.120743	4.18408e-06
UBN1	ubinuclein 1		7.13052e-08	0.187723	4.18906e-06
DYNC1LI1	dynein, cytoplasmic 1, light intermediat		7.24042e-08	0.144818	4.24354e-06
CDC42SE2	CDC42 small effector 2		7.26362e-08	-0.111222	4.24707e-06
HAUS4	HAUS augmin-like complex, subunit 4		7.40164e-08	0.207985	4.31757e-06
ANXA6	annexin A6		7.50376e-08	-0.146509	4.36684e-06
HEBP2	heme binding protein 2		7.53935e-08	0.119915	4.37725e-06
SYTL3	synaptotagmin-like 3		7.59384e-08	0.167801	4.39856e-06
TECR	trans-2,3-enoyl-CoA reductase		7.73212e-08	-0.124063	4.46819e-06
IKZF1	IKAROS family zinc finger 1 (Ikaros)		7.84767e-08	-0.0846	4.52439e-06
LXN	latexin		7.8953e-08	0.179193	4.54127e-06
CAT	catalase		7.94194e-08	-0.138039	4.55749e-06
ITGA5	integrin, alpha 5 (fibronectin receptor,		7.98452e-08	0.136274	4.57132e-06
PPFIA1	protein tyrosine phosphatase, receptor t		8.016e-08	0.107051	4.57875e-06
IDS	iduronate 2-sulfatase		8.29054e-08	0.11199	4.72351e-06
SYK	spleen tyrosine kinase		8.32673e-08	0.102433	4.72351e-06
LYVE1	lymphatic vessel endothelial hyaluronan		8.32646e-08	0.187698	4.72351e-06
EIF1	eukaryotic translation initiation factor		8.42456e-08	-0.0954587	4.75719e-06
GLTSCR1L	GLTSCR1-like		8.4059e-08	0.091062	4.75719e-06
LINC01359	long intergenic non-protein coding RNA 1		8.64152e-08	0.186154	4.86858e-06
HIST1H1T	histone cluster 1, H1t		8.72103e-08	0.200852	4.87449e-06
AKIRIN2	akirin 2		8.71638e-08	0.115703	4.87449e-06
LOC101929331	uncharacterized LOC101929331		8.71473e-08	0.188096	4.87449e-06
TCF25	transcription factor 25 (basic helix-loo		8.73084e-08	-0.0751531	4.87449e-06
LOC643072	uncharacterized LOC643072		8.82704e-08	0.20964	4.9171e-06
MAEA	macrophage erythroblast attacher		8.99494e-08	0.161924	4.99937e-06
PLOD1	procollagen-lysine, 2-oxoglutarate 5-dio		9.04714e-08	0.147792	5.00588e-06
WDFY2	WD repeat and FYVE domain containing 2		9.0455e-08	0.105719	5.00588e-06
PRKCH	protein kinase C, eta		9.31079e-08	-0.145523	5.12882e-06
SEPT1	septin 1		9.29924e-08	-0.128351	5.12882e-06
VCPKMT	valosin containing protein lysine (K) me		9.38656e-08	0.169098	5.15906e-06
C1QBP	complement component 1, q subcomponent b		9.87619e-08	-0.131276	5.41614e-06
FAM160B1	family with sequence similarity 160, mem		9.9704e-08	0.11922	5.45571e-06
CFAP58	cilia and flagella associated protein 58		1.00623e-07	0.140861	5.49384e-06
MIR23A	microRNA 23a		1.02918e-07	0.25353	5.60679e-06
TMX4	thioredoxin-related transmembrane protei		1.12536e-07	0.123725	6.11723e-06
NOV	nephroblastoma overexpressed		1.13447e-07	0.257995	6.15326e-06
GLTSCR2	glioma tumor suppressor candidate region		1.13798e-07	-0.161962	6.15877e-06
SCAMP2	secretory carrier membrane protein 2		1.1483e-07	-0.107617	6.18464e-06
HIST2H2BE	histone cluster 2, H2be		1.15026e-07	0.1871	6.18464e-06
SLC16A3	solute carrier family 16 (monocarboxylat		1.14607e-07	0.178037	6.18464e-06
AOC2	amine oxidase, copper containing 2 (reti		1.16489e-07	0.219893	6.24971e-06
IGF2R	insulin-like growth factor 2 receptor		1.16878e-07	0.214463	6.25701e-06
HK2	hexokinase 2		1.2084e-07	0.147969	6.45517e-06
MICALCL	MICAL C-terminal like		1.22078e-07	0.206272	6.50725e-06
TRBJ2-7	T cell receptor beta joining 2-7		1.22553e-07	-0.162538	6.51848e-06
RAB36	RAB36, member RAS oncogene family		1.24338e-07	0.16287	6.59925e-06
OXA1L	oxidase (cytochrome c) assembly 1-like		1.25635e-07	-0.0936596	6.64076e-06
ADAR	adenosine deaminase, RNA-specific		1.25657e-07	0.119837	6.64076e-06
SRPK1	SRSF protein kinase 1		1.25994e-07	0.142663	6.64435e-06
SELL	selectin L		1.28436e-07	0.10139	6.75873e-06
SSR2	signal sequence receptor, beta (transloc		1.28955e-07	-0.130904	6.7689e-06
NCOA2	nuclear receptor coactivator 2		1.29176e-07	0.104906	6.7689e-06
PPP3CC	protein phosphatase 3, catalytic subunit		1.32429e-07	-0.159887	6.92146e-06
MVP	major vault protein		1.32927e-07	0.121577	6.92146e-06
MRVI1	murine retrovirus integration site 1 hom		1.32879e-07	0.203813	6.92146e-06
RP2	retinitis pigmentosa 2 (X-linked recessi		1.38576e-07	0.186782	7.20042e-06
RPL24	ribosomal protein L24		1.39104e-07	-0.248908	7.21272e-06
CXorf21	chromosome X open reading frame 21		1.39643e-07	0.214664	7.2224e-06
REEP6	receptor accessory protein 6		1.39875e-07	-0.140183	7.2224e-06
CCDC88C	coiled-coil domain containing 88C		1.40477e-07	-0.102206	7.23839e-06
ANP32A-IT1	ANP32A intronic transcript 1		1.42809e-07	0.116909	7.34321e-06
GNB4	guanine nucleotide binding protein (G pr		1.43737e-07	0.2198	7.36036e-06
IKBIP	IKBKB interacting protein		1.43541e-07	0.275571	7.36036e-06
EDEM2	ER degradation enhancer, mannosidase alp		1.48695e-07	0.108412	7.58282e-06
SLAMF6	SLAM family member 6		1.48399e-07	-0.140295	7.58282e-06
KIF2A	kinesin heavy chain member 2A		1.49455e-07	-0.124926	7.60593e-06
POLR3C	polymerase (RNA) III (DNA directed) poly		1.49807e-07	-0.0918106	7.60816e-06
RPTOR	regulatory associated protein of MTOR, c		1.54343e-07	-0.11462	7.79797e-06
TPCN2	two pore segment channel 2		1.54003e-07	0.140447	7.79797e-06
AKAP8L	A kinase (PRKA) anchor protein 8-like		1.5449e-07	-0.0887034	7.79797e-06
LY96	lymphocyte antigen 96		1.55966e-07	0.188505	7.85643e-06
RFC2	replication factor C (activator 1) 2, 40		1.58756e-07	0.138454	7.9807e-06
MIR618	microRNA 618		1.59273e-07	0.156875	7.99048e-06
PHC2	polyhomeotic homolog 2 (Drosophila)		1.60661e-07	0.185524	8.04377e-06
ESYT1	extended synaptotagmin-like protein 1		1.61275e-07	-0.127193	8.05821e-06
TRBJ2-2	T cell receptor beta joining 2-2		1.62558e-07	-0.188571	8.10594e-06
ITGA6	integrin, alpha 6		1.67009e-07	-0.150759	8.31113e-06
MTMR10	myotubularin related protein 10		1.74069e-07	0.0724459	8.64506e-06
PPP1R3D	protein phosphatase 1, regulatory subuni		1.78849e-07	0.142096	8.86466e-06
PIK3CB	phosphatidylinositol-4,5-bisphosphate 3-		1.80632e-07	0.107663	8.92505e-06
SQRDL	sulfide quinone reductase-like (yeast)		1.80789e-07	0.14659	8.92505e-06
TMEM204	transmembrane protein 204		1.87943e-07	-0.178002	9.25977e-06
TLR4	toll-like receptor 4		1.89451e-07	0.185889	9.31548e-06
ICAM2	intercellular adhesion molecule 2		1.94478e-07	-0.105244	9.52481e-06
MXD1	MAX dimerization protein 1		1.94243e-07	0.157698	9.52481e-06
NFAM1	NFAT activating protein with ITAM motif		1.96079e-07	0.183352	9.58424e-06
ASPRV1	aspartic peptidase, retroviral-like 1		1.99969e-07	0.241643	9.75508e-06
GATC	glutamyl-tRNA(Gln) amidotransferase, sub		2.05852e-07	-0.0974279	1.00223e-05
GSR	glutathione reductase		2.1087e-07	-0.0866644	1.02465e-05
C2orf61	chromosome 2 open reading frame 61		2.12104e-07	0.0971221	1.02862e-05
STK39	serine threonine kinase 39		2.15759e-07	-0.135704	1.03619e-05
MEX3C	mex-3 RNA binding family member C		2.15717e-07	-0.127722	1.03619e-05
FAM49A	family with sequence similarity 49, memb		2.15751e-07	0.138207	1.03619e-05
LILRA2	leukocyte immunoglobulin-like receptor,		2.15231e-07	0.171502	1.03619e-05
VPS13B	vacuolar protein sorting 13 homolog B (y		2.15336e-07	0.0762909	1.03619e-05
POLD3	polymerase (DNA-directed), delta 3, acce		2.17625e-07	0.134462	1.04225e-05
KLHL18	kelch-like family member 18		2.17863e-07	0.125924	1.04225e-05
TUBGCP4	tubulin, gamma complex associated protei		2.19377e-07	-0.147716	1.04597e-05
HIST1H4D	histone cluster 1, H4d		2.19487e-07	0.223013	1.04597e-05
CTBS	chitobiase, di-N-acetyl-		2.22653e-07	0.125343	1.05901e-05
NFIL3	nuclear factor, interleukin 3 regulated		2.26488e-07	0.2536	1.07519e-05
ENTPD4	ectonucleoside triphosphate diphosphohyd		2.32298e-07	-0.0717989	1.09855e-05
GLT1D1	glycosyltransferase 1 domain containing		2.31906e-07	0.146206	1.09855e-05
UBR2	ubiquitin protein ligase E3 component n-		2.38458e-07	0.0951041	1.12553e-05
ATP5A1	ATP synthase, H+ transporting, mitochond		2.39568e-07	-0.0877467	1.12862e-05
MSI2	musashi RNA-binding protein 2		2.40313e-07	-0.108248	1.12997e-05
WDFY4	WDFY family member 4		2.42507e-07	0.140262	1.13813e-05
DOCK10	dedicator of cytokinesis 10		2.43451e-07	-0.141867	1.13824e-05
TNFSF13B	tumor necrosis factor (ligand) superfami		2.43171e-07	0.180928	1.13824e-05
EIF3K	eukaryotic translation initiation factor		2.45542e-07	-0.118288	1.14369e-05
EVL	Enah/Vasp-like		2.45298e-07	-0.136605	1.14369e-05
BTF3	basic transcription factor 3		2.4746e-07	-0.14495	1.15045e-05
FAM71F2	family with sequence similarity 71, memb		2.49199e-07	0.123561	1.15637e-05
SMAP2	small ArfGAP2		2.49668e-07	0.116241	1.15637e-05
RPS11	ribosomal protein S11		2.52087e-07	-0.13068	1.1654e-05
ECH1	enoyl CoA hydratase 1, peroxisomal		2.57831e-07	-0.106645	1.18973e-05
CD81	CD81 molecule		2.64449e-07	-0.151161	1.21799e-05
PHF21A	PHD finger protein 21A		2.66491e-07	0.0900185	1.22512e-05
DGKA	diacylglycerol kinase, alpha 80kDa		2.68059e-07	-0.15763	1.23004e-05
MRVI1-AS1	MRVI1 antisense RNA 1		2.69485e-07	0.232056	1.23429e-05
INPP5B	inositol polyphosphate-5-phosphatase B		2.81265e-07	-0.10901	1.28473e-05
ZNFX1	zinc finger, NFX1-type containing 1		2.81537e-07	0.159233	1.28473e-05
TDRD7	tudor domain containing 7		2.8418e-07	0.183794	1.29441e-05
LIMK2	LIM domain kinase 2		2.85629e-07	0.186113	1.29686e-05
ZFYVE16	zinc finger, FYVE domain containing 16		2.85767e-07	0.156289	1.29686e-05
MIR29B2	microRNA 29b-2		2.86917e-07	0.28959	1.29969e-05
LDHB	lactate dehydrogenase B		2.97666e-07	-0.245722	1.34592e-05
BIN3	bridging integrator 3		2.99962e-07	0.159787	1.35166e-05
SOAT1	sterol O-acyltransferase 1		3.00028e-07	0.102882	1.35166e-05
FPR2	formyl peptide receptor 2		3.01414e-07	0.270473	1.35543e-05
CFP	complement factor properdin		3.08576e-07	0.137027	1.38392e-05
CEACAM1	carcinoembryonic antigen-related cell ad		3.10547e-07	0.281815	1.38392e-05
KIF13A	kinesin family member 13A		3.09184e-07	0.173936	1.38392e-05
KLF12	Kruppel-like factor 12		3.10108e-07	-0.14379	1.38392e-05
A2M-AS1	A2M antisense RNA 1 (head to head)		3.10253e-07	-0.180964	1.38392e-05
SIRPG	signal-regulatory protein gamma		3.11664e-07	-0.168439	1.3864e-05
SEPT9	septin 9		3.14129e-07	-0.101668	1.39486e-05
VSIG1	V-set and immunoglobulin domain containi		3.17967e-07	-0.161507	1.39934e-05
FAM174A	family with sequence similarity 174, mem		3.16264e-07	0.163076	1.39934e-05
SLC11A1	solute carrier family 11 (proton-coupled		3.17295e-07	0.177813	1.39934e-05
MARCH6	membrane-associated ring finger (C3HC4)		3.17584e-07	-0.0628091	1.39934e-05
FES	FES proto-oncogene, tyrosine kinase		3.17504e-07	0.137398	1.39934e-05
ACSL3	acyl-CoA synthetase long-chain family me		3.20156e-07	0.175074	1.40647e-05
PDXK	pyridoxal (pyridoxine, vitamin B6) kinas		3.22803e-07	0.131234	1.41558e-05
NOL6	nucleolar protein 6 (RNA-associated)		3.25955e-07	-0.120075	1.42688e-05
RPS19	ribosomal protein S19		3.30817e-07	-0.147868	1.44163e-05
ORMDL3	ORMDL sphingolipid biosynthesis regulato		3.30157e-07	-0.125175	1.44163e-05
DNAJC13	DnaJ (Hsp40) homolog, subfamily C, membe		3.31075e-07	0.130656	1.44163e-05
VNN1	vanin 1		3.32761e-07	0.244106	1.44643e-05
ERCC3	excision repair cross-complementation gr		3.34069e-07	-0.0887323	1.44957e-05
CRISPLD2	cysteine-rich secretory protein LCCL dom		3.38043e-07	0.267991	1.46424e-05
CD3D	CD3d molecule, delta (CD3-TCR complex)		3.40213e-07	-0.200798	1.47107e-05
NUMB	numb homolog (Drosophila)		3.43581e-07	0.120459	1.48303e-05
C9orf78	chromosome 9 open reading frame 78		3.48352e-07	-0.176584	1.50101e-05
SRGAP2	SLIT-ROBO Rho GTPase activating protein		3.49543e-07	0.204579	1.50352e-05
RPL35A	ribosomal protein L35a		3.50488e-07	-0.209031	1.50497e-05
TRDJ3	T cell receptor delta joining 3		3.52863e-07	-0.203211	1.51254e-05
IL10RB	interleukin 10 receptor, beta		3.64172e-07	0.10416	1.55798e-05
SATB1	SATB homeobox 1		3.65078e-07	-0.0978476	1.55798e-05
SRM	spermidine synthase		3.65409e-07	-0.137961	1.55798e-05
RCSD1	RCSD domain containing 1		3.65984e-07	0.104188	1.55798e-05
ZBTB40	zinc finger and BTB domain containing 40		3.68353e-07	-0.101003	1.56537e-05
CTTNBP2NL	CTTNBP2 N-terminal like		3.73143e-07	0.135691	1.58301e-05
B4GALT3	UDP-Gal:betaGlcNAc beta 1,4- galactosylt		3.76213e-07	-0.121447	1.5933e-05
MS4A14	membrane-spanning 4-domains, subfamily A		3.91517e-07	0.184454	1.65528e-05
NEDD9	neural precursor cell expressed, develop		4.20086e-07	0.153903	1.77304e-05
HBP1	HMG-box transcription factor 1		4.21854e-07	0.111049	1.77747e-05
CD5	CD5 molecule		4.24713e-07	-0.126698	1.78647e-05
TMSB10	thymosin beta 10		4.26456e-07	-0.175324	1.79075e-05
PRRX1	paired related homeobox 1		4.37543e-07	0.121709	1.83019e-05
MPZL3	myelin protein zero-like 3		4.38067e-07	0.152356	1.83019e-05
YTHDF3	YTH N(6)-methyladenosine RNA binding pro		4.37546e-07	0.110369	1.83019e-05
CCAR1	cell division cycle and apoptosis regula		4.55778e-07	-0.0975351	1.90097e-05
KCNAB2	potassium channel, voltage gated subfami		4.5697e-07	-0.0823312	1.90274e-05
LEF1	lymphoid enhancer-binding factor 1		4.66849e-07	-0.158833	1.9406e-05
SIAE	sialic acid acetylesterase		4.69006e-07	0.116109	1.9463e-05
ATP5D	ATP synthase, H+ transporting, mitochond		4.70488e-07	-0.154249	1.94918e-05
ADGRE4P	adhesion G protein-coupled receptor E4,		4.77365e-07	-0.197828	1.97436e-05
CIZ1	CDKN1A interacting zinc finger protein 1		4.79587e-07	-0.108072	1.98024e-05
BEST1	bestrophin 1		4.8381e-07	0.173778	1.99435e-05
SLC7A7	solute carrier family 7 (amino acid tran		4.87735e-07	0.168719	2.00718e-05
CCNG2	cyclin G2		4.92654e-07	0.126924	2.02405e-05
DNAJC3	DnaJ (Hsp40) homolog, subfamily C, membe		4.95175e-07	0.144659	2.03104e-05
TCEB3-AS1	TCEB3 antisense RNA 1		5.14608e-07	-0.153364	2.10725e-05
KIAA0040	KIAA0040		5.27336e-07	0.0996556	2.1558e-05
RSRP1	arginine/serine-rich protein 1		5.40301e-07	0.112665	2.20516e-05
AAK1	AP2 associated kinase 1		5.45121e-07	-0.131195	2.22117e-05
CRK	v-crk avian sarcoma virus CT10 oncogene		5.61728e-07	0.101422	2.27757e-05
DAPK2	death-associated protein kinase 2		5.61051e-07	0.209115	2.27757e-05
SUMF2	sulfatase modifying factor 2		5.61339e-07	-0.0869434	2.27757e-05
CEP63	centrosomal protein 63kDa		5.63579e-07	0.12032	2.28134e-05
LBR	lamin B receptor		5.70118e-07	0.117805	2.30404e-05
RASAL3	RAS protein activator like 3		5.72877e-07	-0.110378	2.31141e-05
PHLPP1	PH domain and leucine rich repeat protei		5.76624e-07	0.14729	2.32274e-05
APLP2	amyloid beta (A4) precursor-like protein		5.83387e-07	0.0984354	2.34616e-05
TRBV2	T cell receptor beta variable 2		5.85272e-07	-0.184545	2.34992e-05
CPED1	cadherin-like and PC-esterase domain con		5.87746e-07	0.159005	2.35603e-05
ITPRIP	inositol 1,4,5-trisphosphate receptor in		5.90599e-07	0.186603	2.36364e-05
LOC100419583	ring finger protein 4 pseudogene		5.94912e-07	0.137931	2.37706e-05
PLD4	phospholipase D family, member 4		5.97627e-07	-0.173442	2.38405e-05
DLEU2	deleted in lymphocytic leukemia 2 (non-p		6.02186e-07	0.168551	2.39837e-05
CR1	complement component (3b/4b) receptor 1		6.11404e-07	0.226991	2.43117e-05
DYSF	dysferlin		6.1268e-07	0.233631	2.43233e-05
BST1	bone marrow stromal cell antigen 1		6.15559e-07	0.152483	2.43938e-05
CASP1	caspase 1, apoptosis-related cysteine pe		6.16428e-07	0.135467	2.43938e-05
MAL	mal, T-cell differentiation protein		6.23321e-07	-0.194884	2.46272e-05
RORA	RAR-related orphan receptor A		6.25778e-07	-0.119368	2.46848e-05
ADD3	adducin 3 (gamma)		6.35056e-07	-0.0930717	2.50109e-05
TMC6	transmembrane channel-like 6		6.37638e-07	-0.101124	2.50727e-05
RRM2B	ribonucleotide reductase M2 B (TP53 indu		6.44927e-07	0.188357	2.5319e-05
P2RY10	purinergic receptor P2Y, G-protein coupl		6.52572e-07	-0.146877	2.55786e-05
ACSL4	acyl-CoA synthetase long-chain family me		6.54453e-07	0.165775	2.56117e-05
HIF1A	hypoxia inducible factor 1, alpha subuni		6.64187e-07	0.0972862	2.59059e-05
RFWD2	ring finger and WD repeat domain 2, E3 u		6.6344e-07	0.115153	2.59059e-05
FGL2	fibrinogen-like 2		6.65114e-07	0.119238	2.59059e-05
CFAP54	cilia and flagella associated 54		6.6696e-07	0.0313054	2.5937e-05
LOC100996713	uncharacterized LOC100996713		6.73567e-07	0.24095	2.61528e-05
IRF8	interferon regulatory factor 8		6.77829e-07	-0.120464	2.6277e-05
STYX	serine/threonine/tyrosine interacting pr		6.83057e-07	-0.132917	2.64383e-05
PFKFB4	6-phosphofructo-2-kinase/fructose-2,6-bi		6.96834e-07	0.175102	2.69294e-05
CKLF	chemokine-like factor		7.08943e-07	0.228069	2.7312e-05
EIF2D	eukaryotic translation initiation factor		7.08401e-07	-0.129749	2.7312e-05
DIP2B	disco-interacting protein 2 homolog B		7.12465e-07	0.106348	2.7405e-05
KLRG1	killer cell lectin-like receptor subfami		7.14717e-07	-0.180698	2.74489e-05
JADE1	jade family PHD finger 1		7.19363e-07	0.123555	2.75845e-05
TMEM245	transmembrane protein 245		7.20881e-07	-0.108956	2.75999e-05
KCNJ15	potassium channel, inwardly rectifying s		7.23476e-07	0.192851	2.76564e-05
PBXIP1	pre-B-cell leukemia homeobox interacting		7.2658e-07	0.149528	2.77323e-05
TARBP1	TAR (HIV-1) RNA binding protein 1		7.31362e-07	-0.167253	2.78718e-05
HTATIP2	HIV-1 Tat interactive protein 2, 30kDa		7.33914e-07	0.118388	2.7926e-05
JADE2	jade family PHD finger 2		7.39143e-07	-0.105892	2.80818e-05
MARC1	mitochondrial amidoxime reducing compone		7.54521e-07	0.221623	2.85782e-05
GLIPR2	GLI pathogenesis-related 2		7.537e-07	0.091675	2.85782e-05
KDM8	lysine (K)-specific demethylase 8		7.57186e-07	-0.112599	2.86353e-05
IFNGR2	interferon gamma receptor 2 (interferon		7.66777e-07	0.105129	2.89537e-05
SIGLEC5	sialic acid binding Ig-like lectin 5		7.68724e-07	0.202218	2.8983e-05
DNAJC4	DnaJ (Hsp40) homolog, subfamily C, membe		7.72341e-07	-0.109083	2.90308e-05
SPOCK2	sparc/osteonectin, cwcv and kazal-like d		7.7192e-07	-0.102795	2.90308e-05
CSF3R	colony stimulating factor 3 receptor (gr		7.74671e-07	0.141706	2.90742e-05
ST20	suppressor of tumorigenicity 20		7.76006e-07	0.175148	2.90802e-05
DDOST	dolichyl-diphosphooligosaccharide--prote		7.77746e-07	-0.0893955	2.91014e-05
SESTD1	SEC14 and spectrin domains 1		7.81943e-07	0.172247	2.92142e-05
PPP1R3B	protein phosphatase 1, regulatory subuni		7.9006e-07	0.163125	2.94729e-05
MIS18BP1	MIS18 binding protein 1		7.97611e-07	0.166736	2.97098e-05
CCDC149	coiled-coil domain containing 149		8.06176e-07	0.115359	2.99837e-05
DPYSL2	dihydropyrimidinase-like 2		8.12491e-07	0.153043	3.01732e-05
CLCN4	chloride channel, voltage-sensitive 4		8.15304e-07	0.154347	3.02323e-05
SLC43A2	solute carrier family 43 (amino acid sys		8.1741e-07	0.150847	3.0265e-05
MSRB2	methionine sulfoxide reductase B2		8.27201e-07	0.165169	3.05817e-05
TRBV20-1	T cell receptor beta variable 20-1		8.51235e-07	-0.177008	3.13765e-05
TMEM57	transmembrane protein 57		8.50365e-07	-0.0840943	3.13765e-05
CFAP45	cilia and flagella associated protein 45		8.5533e-07	0.157063	3.14805e-05
ARHGAP24	Rho GTPase activating protein 24		8.56784e-07	0.153731	3.14871e-05
AQP9	aquaporin 9		8.59305e-07	0.161317	3.15329e-05
EIF3D	eukaryotic translation initiation factor		8.62771e-07	-0.103627	3.16132e-05
NCF1C	neutrophil cytosolic factor 1C pseudogen		8.66099e-07	0.153924	3.16414e-05
KIAA0226L	KIAA0226-like		8.65152e-07	0.178993	3.16414e-05
CDK2	cyclin-dependent kinase 2		8.74982e-07	-0.135183	3.19188e-05
DBP	D site of albumin promoter (albumin D-bo		8.85105e-07	-0.147655	3.22405e-05
MIR24-2	microRNA 24-2		9.01115e-07	0.302849	3.27754e-05
PTEN	phosphatase and tensin homolog		9.0391e-07	0.203305	3.28288e-05
FUZ	fuzzy planar cell polarity protein		9.08151e-07	0.1351	3.28576e-05
HIGD2A	HIG1 hypoxia inducible domain family, me		9.06853e-07	-0.16347	3.28576e-05
ERN1	endoplasmic reticulum to nucleus signali		9.08688e-07	0.131145	3.28576e-05
FBL	fibrillarin		9.10239e-07	-0.134045	3.28656e-05
SLC2A3	solute carrier family 2 (facilitated glu		9.12118e-07	0.197162	3.28854e-05
APBB1IP	amyloid beta (A4) precursor protein-bind		9.27287e-07	0.0969427	3.33837e-05
ZNF341	zinc finger protein 341		9.30423e-07	0.130119	3.34479e-05
RRAGC	Ras-related GTP binding C		9.35318e-07	0.11172	3.35458e-05
SLC30A7	solute carrier family 30 (zinc transport		9.3586e-07	-0.0998152	3.35458e-05
HIST2H2BC	histone cluster 2, H2bc (pseudogene)		9.48361e-07	0.129074	3.39447e-05
RNF38	ring finger protein 38		9.69803e-07	-0.0715762	3.4662e-05
ZBTB44	zinc finger and BTB domain containing 44		9.72145e-07	-0.0863148	3.46956e-05
RAB32	RAB32, member RAS oncogene family		9.86654e-07	0.163499	3.51627e-05
RAB24	RAB24, member RAS oncogene family		9.89923e-07	0.152447	3.52284e-05
NOB1	NIN1/RPN12 binding protein 1 homolog		1.00308e-06	-0.121168	3.56455e-05
BCL10	B-cell CLL/lymphoma 10		1.0057e-06	0.130139	3.56871e-05
LUCAT1	lung cancer associated transcript 1 (non		1.03723e-06	0.217289	3.66926e-05
ZNF200	zinc finger protein 200		1.03809e-06	0.136159	3.66926e-05
EIF3G	eukaryotic translation initiation factor		1.03848e-06	-0.109144	3.66926e-05
SDE2	SDE2 telomere maintenance homolog (S. po		1.04601e-06	0.126641	3.69057e-05
IL18R1	interleukin 18 receptor 1		1.05707e-06	0.185685	3.72428e-05
CHST12	carbohydrate (chondroitin 4) sulfotransf		1.07037e-06	-0.138441	3.7658e-05
EBLN3	endogenous Bornavirus-like nucleoprotein		1.07511e-06	-0.108613	3.7771e-05
MTA2	metastasis associated 1 family, member 2		1.07869e-06	-0.091105	3.78428e-05
MYO1G	myosin IG		1.10784e-06	-0.0976603	3.87419e-05
LETM2	leucine zipper-EF-hand containing transm		1.1063e-06	0.168399	3.87419e-05
FPR3	formyl peptide receptor 3		1.10901e-06	0.166511	3.87419e-05
GVINP1	GTPase, very large interferon inducible		1.11583e-06	-0.1363	3.8925e-05
ETS1	v-ets avian erythroblastosis virus E26 o		1.12363e-06	-0.101912	3.91417e-05
SHISA5	shisa family member 5		1.14912e-06	0.137655	3.99174e-05
PCED1B-AS1	PCED1B antisense RNA 1		1.14773e-06	-0.144212	3.99174e-05
STX3	syntaxin 3		1.15653e-06	0.14367	4.01184e-05
ZBTB25	zinc finger and BTB domain containing 25		1.1631e-06	-0.116503	4.02899e-05
C5AR1	complement component 5a receptor 1		1.18336e-06	0.144489	4.07871e-05
IL32	interleukin 32		1.1835e-06	-0.141157	4.07871e-05
LPIN1	lipin 1		1.183e-06	-0.101679	4.07871e-05
PADI4	peptidyl arginine deiminase, type IV		1.18405e-06	0.224319	4.07871e-05
GZMM	granzyme M (lymphocyte met-ase 1)		1.19302e-06	-0.161574	4.10388e-05
WWP1	WW domain containing E3 ubiquitin protei		1.19552e-06	-0.151113	4.10679e-05
CD58	CD58 molecule		1.19768e-06	0.139836	4.10848e-05
ADGRG1	adhesion G protein-coupled receptor G1		1.20163e-06	-0.224824	4.11632e-05
COQ2	coenzyme Q2 4-hydroxybenzoate polyprenyl		1.21177e-06	0.130605	4.14534e-05
CCDC126	coiled-coil domain containing 126		1.22358e-06	0.199216	4.17995e-05
RPL18	ribosomal protein L18		1.22771e-06	-0.115413	4.18826e-05
TRBJ2-5	T cell receptor beta joining 2-5		1.2486e-06	-0.138929	4.25366e-05
LPAR5	lysophosphatidic acid receptor 5		1.28772e-06	-0.123324	4.3809e-05
DHTKD1	dehydrogenase E1 and transketolase domai		1.294e-06	0.11716	4.39624e-05
HIST1H2BD	histone cluster 1, H2bd		1.30541e-06	0.169188	4.42285e-05
PTGDR	prostaglandin D2 receptor (DP)		1.30448e-06	-0.210379	4.42285e-05
RALB	v-ral simian leukemia viral oncogene hom		1.30844e-06	0.155991	4.42702e-05
PDE7A	phosphodiesterase 7A		1.33556e-06	-0.116776	4.50801e-05
C14orf1	chromosome 14 open reading frame 1		1.33602e-06	-0.118541	4.50801e-05
HCG27	HLA complex group 27 (non-protein coding		1.36624e-06	0.152101	4.60371e-05
SOD2	superoxide dismutase 2, mitochondrial		1.44627e-06	0.129093	4.86233e-05
CTDP1	CTD (carboxy-terminal domain, RNA polyme		1.44692e-06	0.104276	4.86233e-05
ICAM3	intercellular adhesion molecule 3		1.45401e-06	0.090774	4.87289e-05
OSBPL2	oxysterol binding protein-like 2		1.45222e-06	0.106439	4.87289e-05
ELOVL7	ELOVL fatty acid elongase 7		1.45753e-06	0.122102	4.8781e-05
LINC01599	long intergenic non-protein coding RNA 1		1.4754e-06	0.144818	4.93121e-05
SLC9A9	solute carrier family 9, subfamily A (NH		1.52392e-06	0.0964774	5.0855e-05
TRMT11	tRNA methyltransferase 11 homolog (S. ce		1.52724e-06	-0.190035	5.0855e-05
VAMP3	vesicle-associated membrane protein 3		1.52773e-06	0.0987347	5.0855e-05
TSEN34	TSEN34 tRNA splicing endonuclease subuni		1.56721e-06	0.152036	5.20991e-05
SLC2A1	solute carrier family 2 (facilitated glu		1.57934e-06	-0.0953817	5.24318e-05
AMPD2	adenosine monophosphate deaminase 2		1.62267e-06	0.125641	5.37411e-05
SRRM1	serine/arginine repetitive matrix 1		1.62312e-06	-0.0856539	5.37411e-05
LOC105370374	uncharacterized LOC105370374		1.63491e-06	0.155768	5.40593e-05
RCBTB2	regulator of chromosome condensation (RC		1.64346e-06	0.121575	5.42695e-05
ASAH1	N-acylsphingosine amidohydrolase (acid c		1.6518e-06	0.104789	5.44721e-05
HRH2	histamine receptor H2		1.65778e-06	0.179187	5.45965e-05
CHMP2A	charged multivesicular body protein 2A		1.67945e-06	0.0981752	5.52365e-05
TRBJ2-1	T cell receptor beta joining 2-1		1.68924e-06	-0.13615	5.54848e-05
PREX1	phosphatidylinositol-3,4,5-trisphosphate		1.69401e-06	0.115226	5.55675e-05
SPCS1	signal peptidase complex subunit 1		1.7158e-06	-0.0982303	5.62077e-05
EPB41L3	erythrocyte membrane protein band 4.1-li		1.71907e-06	0.168741	5.62403e-05
STAT6	signal transducer and activator of trans		1.72677e-06	0.0845365	5.64176e-05
FAM212B	family with sequence similarity 212, mem		1.75592e-06	0.180841	5.7219e-05
CORO1C	coronin, actin binding protein, 1C		1.75517e-06	0.109193	5.7219e-05
CENPBD1P1	CENPB DNA-binding domains containing 1 p		1.7693e-06	0.0980925	5.75791e-05
GPR174	G protein-coupled receptor 174		1.7879e-06	-0.171244	5.81079e-05
ALPL	alkaline phosphatase, liver/bone/kidney		1.80788e-06	0.238646	5.86801e-05
LILRB3	leukocyte immunoglobulin-like receptor,		1.81174e-06	0.17393	5.87284e-05
PPTC7	PTC7 protein phosphatase homolog		1.81586e-06	0.135831	5.87848e-05
UHMK1	U2AF homology motif (UHM) kinase 1		1.8807e-06	-0.0841923	6.08045e-05
ZMIZ1	zinc finger, MIZ-type containing 1		1.89245e-06	0.139336	6.11043e-05
CDK14	cyclin-dependent kinase 14		1.94106e-06	0.188309	6.25923e-05
HK3	hexokinase 3 (white cell)		1.94361e-06	0.179595	6.25927e-05
C18orf25	chromosome 18 open reading frame 25		1.99362e-06	0.114852	6.41199e-05
ACTG1	actin gamma 1		1.99919e-06	-0.0689582	6.41322e-05
HSH2D	hematopoietic SH2 domain containing		1.99902e-06	0.170722	6.41322e-05
PLXNC1	plexin C1		2.00331e-06	0.124744	6.41812e-05
KDM4B	lysine (K)-specific demethylase 4B		2.05065e-06	0.128399	6.5613e-05
KIF27	kinesin family member 27		2.08429e-06	0.233534	6.66031e-05
CDC25B	cell division cycle 25B		2.09342e-06	-0.127493	6.68084e-05
GSTP1	glutathione S-transferase pi 1		2.10619e-06	-0.126683	6.69269e-05
ZMYM6NB	ZMYM6 neighbor		2.10193e-06	-0.102343	6.69269e-05
EIF3L	eukaryotic translation initiation factor		2.10442e-06	-0.123006	6.69269e-05
PCNXL2	pecanex-like 2 (Drosophila)		2.10796e-06	-0.117323	6.69269e-05
PILRA	paired immunoglobin-like type 2 receptor		2.11326e-06	0.131609	6.70093e-05
MARCKS	myristoylated alanine-rich protein kinas		2.13546e-06	0.139142	6.76264e-05
CHI3L1	chitinase 3-like 1 (cartilage glycoprote		2.15124e-06	0.20682	6.80393e-05
CA4	carbonic anhydrase IV		2.1607e-06	0.187721	6.8251e-05
LINC01550	long intergenic non-protein coding RNA 1		2.17925e-06	-0.137522	6.86616e-05
MRPL17	mitochondrial ribosomal protein L17		2.17852e-06	-0.127458	6.86616e-05
GUCY1B3	guanylate cyclase 1, soluble, beta 3		2.19195e-06	0.139315	6.88212e-05
RBBP4	retinoblastoma binding protein 4		2.19266e-06	-0.0962493	6.88212e-05
CRHR1-IT1	CRHR1 intronic transcript 1		2.18871e-06	-0.127918	6.88212e-05
KIDINS220	kinase D-interacting substrate, 220kDa		2.203e-06	0.0799422	6.90582e-05
OVGP1	oviductal glycoprotein 1, 120kDa		2.20629e-06	-0.12763	6.90737e-05
WDR49	WD repeat domain 49		2.26831e-06	0.133012	7.09256e-05
VNN3	vanin 3		2.27124e-06	0.23856	7.09276e-05
TMED3	transmembrane p24 trafficking protein 3		2.28384e-06	-0.116633	7.1231e-05
CPEB4	cytoplasmic polyadenylation element bind		2.29335e-06	0.133112	7.13476e-05
DDX6	DEAD (Asp-Glu-Ala-Asp) box helicase 6		2.29124e-06	-0.0736873	7.13476e-05
IDH3G	isocitrate dehydrogenase 3 (NAD+) gamma		2.30584e-06	-0.0781971	7.15699e-05
NFATC3	nuclear factor of activated T-cells, cyt		2.30628e-06	-0.105702	7.15699e-05
CD300LF	CD300 molecule-like family member f		2.3231e-06	0.127189	7.20015e-05
AGFG2	ArfGAP with FG repeats 2		2.33499e-06	-0.121627	7.21063e-05
RPL5	ribosomal protein L5		2.33299e-06	-0.220697	7.21063e-05
TCN2	transcobalamin II		2.33522e-06	0.180161	7.21063e-05
RPL4	ribosomal protein L4		2.33957e-06	-0.177115	7.21502e-05
USP32	ubiquitin specific peptidase 32		2.34678e-06	0.103315	7.22468e-05
MTG2	mitochondrial ribosome-associated GTPase		2.34854e-06	0.122079	7.22468e-05
FMNL3	formin-like 3		2.35397e-06	-0.128987	7.23238e-05
EXOC8	exocyst complex component 8		2.36819e-06	0.127128	7.26707e-05
PUS10	pseudouridylate synthase 10		2.41546e-06	0.115439	7.40293e-05
VPS8	vacuolar protein sorting 8 homolog (S. c		2.43539e-06	0.102378	7.45477e-05
CD46	CD46 molecule, complement regulatory pro		2.44035e-06	0.0959006	7.46071e-05
TARP	TCR gamma alternate reading frame protei		2.4473e-06	-0.19616	7.47272e-05
TLR8	toll-like receptor 8		2.49904e-06	0.130944	7.62131e-05
TMEM173	transmembrane protein 173		2.5042e-06	-0.108804	7.62763e-05
TRAJ8	T cell receptor alpha joining 8		2.58996e-06	-0.160294	7.87915e-05
TNRC6C	trinucleotide repeat containing 6C		2.601e-06	-0.0966845	7.90301e-05
TP53	tumor protein p53		2.62462e-06	-0.0982161	7.95642e-05
TMEM243	transmembrane protein 243, mitochondrial		2.62501e-06	-0.105861	7.95642e-05
DNHD1	dynein heavy chain domain 1		2.64551e-06	-0.104129	8.00874e-05
CHMP7	charged multivesicular body protein 7		2.73245e-06	-0.101636	8.26183e-05
HN1	hematological and neurological expressed		2.77018e-06	0.155817	8.36567e-05
LITAF	lipopolysaccharide-induced TNF factor		2.79211e-06	0.117459	8.42161e-05
ERV3-1	endogenous retrovirus group 3, member 1		2.81152e-06	0.150064	8.46983e-05
COA1	cytochrome c oxidase assembly factor 1 h		2.8383e-06	0.109802	8.54011e-05
SOS2	son of sevenless homolog 2 (Drosophila)		2.87029e-06	0.130438	8.62587e-05
NBR1	neighbor of BRCA1 gene 1		2.88555e-06	0.0760774	8.65551e-05
SLC26A8	solute carrier family 26 (anion exchange		2.88715e-06	0.236101	8.65551e-05
THEMIS	thymocyte selection associated		2.89211e-06	-0.141128	8.65989e-05
RNF13	ring finger protein 13		2.93756e-06	0.0900097	8.78532e-05
LOC400499	uncharacterized LOC400499		3.00044e-06	0.138841	8.95175e-05
SLC16A6	solute carrier family 16, member 6		2.99683e-06	0.124975	8.95175e-05
ANXA3	annexin A3		3.01529e-06	0.301964	8.98519e-05
UBE2C	ubiquitin-conjugating enzyme E2C		3.04227e-06	0.12255	9.05469e-05
MCEMP1	mast cell-expressed membrane protein 1		3.05439e-06	0.270194	9.07985e-05
YWHAZ	tyrosine 3-monooxygenase/tryptophan 5-mo		3.07753e-06	0.198539	9.13765e-05
ACRBP	acrosin binding protein		3.09082e-06	0.128879	9.16609e-05
MAP4K1	mitogen-activated protein kinase kinase		3.10733e-06	-0.146129	9.20404e-05
TSPAN32	tetraspanin 32		3.1128e-06	-0.11892	9.20919e-05
LINC01094	long intergenic non-protein coding RNA 1		3.13974e-06	0.142554	9.27779e-05
HCG14	HLA complex group 14 (non-protein coding		3.14417e-06	0.117342	9.27981e-05
IRAK4	interleukin-1 receptor-associated kinase		3.16888e-06	0.104235	9.34157e-05
LOC101929125	uncharacterized LOC101929125		3.19058e-06	-0.109197	9.39435e-05
TMEM88	transmembrane protein 88		3.22889e-06	0.207377	9.49584e-05
BAZ1A	bromodomain adjacent to zinc finger doma		3.23426e-06	0.143317	9.50036e-05
LOC101928150	uncharacterized LOC101928150		3.2956e-06	-0.130751	9.66904e-05
ZBP1	Z-DNA binding protein 1		3.32146e-06	0.208084	9.72689e-05
CYSTM1	cysteine-rich transmembrane module conta		3.32318e-06	0.168291	9.72689e-05
LOC100129550	uncharacterized LOC100129550		3.34163e-06	0.143756	9.76932e-05
MS4A6A	membrane-spanning 4-domains, subfamily A		3.36031e-06	0.156908	9.81234e-05
COL4A3BP	collagen, type IV, alpha 3 (Goodpasture		3.37282e-06	0.107875	9.83725e-05
CSNK2B	casein kinase 2, beta polypeptide		3.38336e-06	-0.0953422	9.85638e-05
LOC101927438	uncharacterized LOC101927438		3.45826e-06	0.115355	0.000100627
RC3H1	ring finger and CCCH-type domains 1		3.46908e-06	0.0766787	0.000100823
HIST1H3E	histone cluster 1, H3e		3.48775e-06	0.156343	0.000101247
DUS1L	dihydrouridine synthase 1-like		3.50628e-06	-0.124215	0.000101666
MRPL44	mitochondrial ribosomal protein L44		3.52256e-06	0.12604	0.000102018
MLKL	mixed lineage kinase domain-like		3.59708e-06	0.131881	0.000104055
N6AMT1	N-6 adenine-specific DNA methyltransfera		3.61762e-06	-0.135328	0.000104526
KLF7	Kruppel-like factor 7 (ubiquitous)		3.64016e-06	0.103342	0.000105026
TANC2	tetratricopeptide repeat, ankyrin repeat		3.64339e-06	0.139515	0.000105026
LTBP3	latent transforming growth factor beta b		3.65125e-06	-0.123932	0.00010513
SORL1	sortilin-related receptor, L(DLR class)		3.66611e-06	0.126215	0.000105435
CAB39	calcium binding protein 39		3.68733e-06	0.0956969	0.000105799
RUNX3	runt-related transcription factor 3		3.68636e-06	-0.101943	0.000105799
FAM117B	family with sequence similarity 117, mem		3.70802e-06	-0.100307	0.000106269
PHKA2	phosphorylase kinase, alpha 2 (liver)		3.78531e-06	0.100332	0.000108233
TPD52L2	tumor protein D52-like 2		3.78413e-06	0.0942027	0.000108233
KLF4	Kruppel-like factor 4 (gut)		3.80248e-06	0.129086	0.000108599
RNF185	ring finger protein 185		3.84004e-06	0.148449	0.000109545
GIMAP6	GTPase, IMAP family member 6		3.88285e-06	-0.109543	0.000110639
PECAM1	platelet/endothelial cell adhesion molec		3.93392e-06	0.115774	0.000111965
LINC01137	long intergenic non-protein coding RNA 1		4.01757e-06	-0.094506	0.000114083
ZNF207	zinc finger protein 207		4.0138e-06	-0.0605936	0.000114083
AP1S2	adaptor-related protein complex 1, sigma		4.12393e-06	0.159376	0.000116969
TRAV4	T cell receptor alpha variable 4		4.15428e-06	-0.184411	0.000117695
LEF1-AS1	LEF1 antisense RNA 1		4.19957e-06	-0.16613	0.000118706
TGFA-IT1	TGFA intronic transcript 1		4.19643e-06	0.109776	0.000118706
CLEC10A	C-type lectin domain family 10, member A		4.20762e-06	0.165616	0.000118798
GRIPAP1	GRIP1 associated protein 1		4.22178e-06	0.0997002	0.000119062
ARL2	ADP-ribosylation factor-like 2		4.26515e-06	-0.148335	0.000120148
BOD1L1	biorientation of chromosomes in cell div		4.32255e-06	0.107565	0.000121627
FBXO33	F-box protein 33		4.32931e-06	0.10682	0.000121678
HCST	hematopoietic cell signal transducer		4.34281e-06	-0.143535	0.000121919
CERK	ceramide kinase		4.39154e-06	-0.0789633	0.000123147
BTAF1	BTAF1 RNA polymerase II, B-TFIID transcr		4.42519e-06	-0.0932572	0.00012395
DDIT4	DNA-damage-inducible transcript 4		4.43327e-06	-0.252705	0.000124036
PCYOX1L	prenylcysteine oxidase 1 like		4.43848e-06	-0.131333	0.000124042
TRAF3IP3	TRAF3 interacting protein 3		4.4457e-06	-0.0967515	0.000124103
RTN4	reticulon 4		4.46204e-06	0.108035	0.000124419
MS4A7	membrane-spanning 4-domains, subfamily A		4.47947e-06	0.154714	0.000124764
RLN3	relaxin 3		4.57046e-06	-0.141454	0.000127156
AKAP13	A kinase (PRKA) anchor protein 13		4.7361e-06	0.0807128	0.000131616
HNRNPDL	heterogeneous nuclear ribonucleoprotein		4.74994e-06	-0.104997	0.000131852
PTAFR	platelet-activating factor receptor		4.79901e-06	0.136567	0.000133065
TRBC2	T cell receptor beta constant 2		4.83626e-06	-0.121772	0.000133947
LTB4R	leukotriene B4 receptor		4.87608e-06	0.167577	0.000134899
BTBD2	BTB (POZ) domain containing 2		4.90365e-06	-0.0954825	0.000135511
CD47	CD47 molecule		4.936e-06	-0.124136	0.000136252
SBF2	SET binding factor 2		4.95279e-06	0.10703	0.000136563
EIF3B	eukaryotic translation initiation factor		4.97209e-06	-0.0981637	0.000136943
IL10RB-AS1	IL10RB antisense RNA 1 (head to head)		5.00026e-06	0.1648	0.000137566
KDM5B	lysine (K)-specific demethylase 5B		5.04558e-06	0.0970281	0.000138658
LONP2	lon peptidase 2, peroxisomal		5.07019e-06	-0.090362	0.00013918
HHEX	hematopoietically expressed homeobox		5.20609e-06	0.152975	0.000142606
NDUFA3	NADH dehydrogenase (ubiquinone) 1 alpha		5.20652e-06	-0.113764	0.000142606
ZAK	sterile alpha motif and leucine zipper c		5.23567e-06	0.173468	0.000143245
SBNO2	strawberry notch homolog 2 (Drosophila)		5.25424e-06	0.15118	0.000143595
HS1BP3	HCLS1 binding protein 3		5.30126e-06	0.14506	0.00014472
MIR3671	microRNA 3671		5.33367e-06	0.144369	0.000145444
TOMM40	translocase of outer mitochondrial membr		5.40184e-06	-0.139087	0.000147141
SPATA6	spermatogenesis associated 6		5.50908e-06	0.0991712	0.000149897
LOC100507577	uncharacterized LOC100507577		5.5161e-06	-0.160953	0.000149923
FAM49B	family with sequence similarity 49, memb		5.56996e-06	0.10527	0.000151221
ASAP1-IT1	ASAP1 intronic transcript 1		5.80971e-06	0.170149	0.000157557
CDA	cytidine deaminase		5.88237e-06	0.156153	0.000159352
TBC1D2	TBC1 domain family, member 2		5.92416e-06	0.10725	0.000160006
CCNL2	cyclin L2		5.92592e-06	-0.0860246	0.000160006
FAM129A	family with sequence similarity 129, mem		5.91898e-06	0.147568	0.000160006
TLE3	transducin-like enhancer of split 3		5.95581e-06	0.137353	0.000160638
SIRPB2	signal-regulatory protein beta 2		6.06036e-06	0.144259	0.00016328
DIRC2	disrupted in renal carcinoma 2		6.09733e-06	0.0988047	0.000164097
PLD1	phospholipase D1, phosphatidylcholine-sp		6.14218e-06	0.12096	0.000165125
NAA40	N(alpha)-acetyltransferase 40, NatD cata		6.18691e-06	-0.117611	0.000166146
LDOC1	leucine zipper, down-regulated in cancer		6.24345e-06	-0.160529	0.000167483
MAN2B2	mannosidase, alpha, class 2B, member 2		6.39063e-06	-0.0786896	0.000171245
ST6GALNAC2	ST6 (alpha-N-acetyl-neuraminyl-2,3-beta-		6.44228e-06	0.164839	0.000172443
LOC101926960	uncharacterized LOC101926960		6.45516e-06	-0.079964	0.0001726
GPA33	glycoprotein A33 (transmembrane)		6.50636e-06	-0.140396	0.000173782
ANKRD13A	ankyrin repeat domain 13A		6.54728e-06	0.0640047	0.000174502
ADGRG5	adhesion G protein-coupled receptor G5		6.54746e-06	-0.141374	0.000174502
EEF1G	eukaryotic translation elongation factor		6.56317e-06	-0.11276	0.000174733
RCN3	reticulocalbin 3, EF-hand calcium bindin		6.607e-06	0.142972	0.000175711
VSIG4	V-set and immunoglobulin domain containi		6.64518e-06	0.12315	0.000176536
VAV1	vav 1 guanine nucleotide exchange factor		6.6727e-06	0.0697023	0.000177077
IFT22	intraflagellar transport 22		6.74764e-06	0.136216	0.000178809
CREBRF	CREB3 regulatory factor		6.75242e-06	0.108542	0.000178809
RNF169	ring finger protein 169		6.8306e-06	0.0802049	0.000180686
IFNAR1	interferon (alpha, beta and omega) recep		6.97887e-06	0.110261	0.000184222
AP5B1	adaptor-related protein complex 5, beta		6.98663e-06	0.171022	0.000184222
IPCEF1	interaction protein for cytohesin exchan		6.985e-06	-0.0717357	0.000184222
PSMD8	proteasome 26S subunit, non-ATPase 8		7.00604e-06	-0.0860548	0.000184537
TPST1	tyrosylprotein sulfotransferase 1		7.01608e-06	0.228827	0.000184605
CUX1	cut-like homeobox 1		7.06668e-06	0.0917132	0.000185739
IFI30	interferon, gamma-inducible protein 30		7.108e-06	0.0854893	0.000186429
TRAK1	trafficking protein, kinesin binding 1		7.10413e-06	0.0824191	0.000186429
LINC00963	long intergenic non-protein coding RNA 9		7.15314e-06	0.110609	0.000187414
TKT	transketolase		7.18478e-06	0.0694999	0.000187677
THOC5	THO complex 5		7.17894e-06	0.100553	0.000187677
FEZ1	fasciculation and elongation protein zet		7.18597e-06	-0.10577	0.000187677
CD1D	CD1d molecule		7.21356e-06	0.130452	0.000188199
PTBP1	polypyrimidine tract binding protein 1		7.38689e-06	-0.0808688	0.000192518
CLEC4D	C-type lectin domain family 4, member D		7.40553e-06	0.238515	0.000192801
MAF1	MAF1 homolog, negative regulator of RNA		7.42261e-06	-0.135817	0.000192852
FAM21C	family with sequence similarity 21, memb		7.42307e-06	0.110771	0.000192852
ATP6V1A	ATPase, H+ transporting, lysosomal 70kDa		7.52014e-06	0.119964	0.000194964
ABHD14A	abhydrolase domain containing 14A		7.51506e-06	-0.156741	0.000194964
GALNT3	polypeptide N-acetylgalactosaminyltransf		7.5519e-06	0.190265	0.000195582
FAM102B	family with sequence similarity 102, mem		7.64432e-06	0.159809	0.000197665
SP1	Sp1 transcription factor		7.6483e-06	0.0833143	0.000197665
FIP1L1	factor interacting with PAPOLA and CPSF1		7.70315e-06	-0.0790111	0.000198875
MPZL2	myelin protein zero-like 2		7.71483e-06	0.178662	0.000198969
TET2	tet methylcytosine dioxygenase 2		7.84061e-06	0.0943565	0.000202002
MTRNR2L8	MT-RNR2-like 8		7.90119e-06	0.230072	0.000202815
UBAP2	ubiquitin associated protein 2		7.90143e-06	-0.0937683	0.000202815
CAST	calpastatin		7.90774e-06	0.0648005	0.000202815
PRDM5	PR domain containing 5		7.91317e-06	0.14462	0.000202815
SCAF8	SR-related CTD-associated factor 8		7.88784e-06	-0.0689824	0.000202815
SMDT1	single-pass membrane protein with aspart		7.97429e-06	-0.116218	0.00020417
S100A10	S100 calcium binding protein A10		8.17863e-06	0.109701	0.000209185
NCF2	neutrophil cytosolic factor 2		8.26865e-06	0.0835089	0.000211269
LTB	lymphotoxin beta (TNF superfamily, membe		8.35914e-06	-0.100075	0.000213361
PRR29	proline rich 29		8.39682e-06	-0.111745	0.000214102
PIP4K2B	phosphatidylinositol-5-phosphate 4-kinas		8.44205e-06	-0.0807394	0.000215033
POLR1D	polymerase (RNA) I polypeptide D, 16kDa		8.46348e-06	-0.10042	0.000215261
SRP72	signal recognition particle 72kDa		8.4684e-06	-0.157	0.000215261
VTI1A	vesicle transport through interaction wi		8.52e-06	0.070071	0.00021635
PIP4K2A	phosphatidylinositol-5-phosphate 4-kinas		8.5759e-06	-0.108679	0.000217546
OSGIN2	oxidative stress induced growth inhibito		8.58965e-06	0.145914	0.000217672
CD8B	CD8b molecule		8.64397e-06	-0.146209	0.000218804
GIMAP1	GTPase, IMAP family member 1		8.65203e-06	-0.143403	0.000218804
ZNF516	zinc finger protein 516		8.75998e-06	0.126669	0.000221082
NLRP6	NLR family, pyrin domain containing 6		8.75966e-06	0.193953	0.000221082
EPHB1	EPH receptor B1		8.87153e-06	0.19558	0.000223669
TLR10	toll-like receptor 10		8.89969e-06	0.161124	0.000224151
LOC102723766	uncharacterized LOC102723766		8.92981e-06	0.203579	0.000224681
HDAC7	histone deacetylase 7		9.00156e-06	-0.102928	0.000226256
CCND2	cyclin D2		9.05644e-06	-0.0928444	0.000227404
FBXO38	F-box protein 38		9.08911e-06	0.0809752	0.000227993
TTC39C	tetratricopeptide repeat domain 39C		9.2212e-06	-0.0883812	0.000231072
FGR	FGR proto-oncogene, Src family tyrosine		9.29672e-06	0.0890064	0.000232728
ZMPSTE24	zinc metallopeptidase STE24		9.31928e-06	0.115769	0.000233057
WWC3	WWC family member 3		9.33279e-06	0.105637	0.000233159
CAPZB	capping protein (actin filament) muscle		9.41762e-06	-0.0566043	0.000235041
RGS2	regulator of G-protein signaling 2		9.46348e-06	0.188095	0.000235948
ZFP36L2	ZFP36 ring finger protein-like 2		9.58748e-06	-0.0913143	0.000238799
HIATL1	hippocampus abundant transcript-like 1		9.70239e-06	0.097516	0.000241418
LINC01336	long intergenic non-protein coding RNA 1		9.85264e-06	-0.14215	0.00024491
GIMAP7	GTPase, IMAP family member 7		9.89696e-06	-0.173951	0.000245764
POR	P450 (cytochrome) oxidoreductase		9.94444e-06	0.130234	0.000246696
KCNA3	potassium channel, voltage gated shaker		1.00288e-05	-0.0954175	0.000248305
NIF3L1	NIF3 NGG1 interacting factor 3-like 1		1.00294e-05	-0.132583	0.000248305
ERGIC1	endoplasmic reticulum-golgi intermediate		1.00872e-05	0.123343	0.000249487
TMEM164	transmembrane protein 164		1.01432e-05	0.152714	0.000250621
CCDC141	coiled-coil domain containing 141		1.01801e-05	-0.132865	0.000251031
MFGE8	milk fat globule-EGF factor 8 protein		1.01724e-05	-0.147718	0.000251031
MXD3	MAX dimerization protein 3		1.07917e-05	0.151306	0.000265847
SSFA2	sperm specific antigen 2		1.08141e-05	0.124828	0.000266122
FNBP4	formin binding protein 4		1.08243e-05	-0.1001	0.000266122
MARS2	methionyl-tRNA synthetase 2, mitochondri		1.10677e-05	-0.0976542	0.000271835
LTA	lymphotoxin alpha		1.10914e-05	-0.10258	0.000271877
RNF216	ring finger protein 216		1.10841e-05	-0.0885316	0.000271877
PPIB	peptidylprolyl isomerase B (cyclophilin		1.11337e-05	-0.0951836	0.000272642
MGC57346	ADP-ribosylation factor pseudogene		1.1185e-05	-0.180964	0.000273628
OS9	osteosarcoma amplified 9, endoplasmic re		1.12997e-05	0.085319	0.000276162
FRMD4B	FERM domain containing 4B		1.13723e-05	0.128535	0.00027766
FCAR	Fc fragment of IgA receptor		1.14249e-05	0.16212	0.00027867
MERTK	MER proto-oncogene, tyrosine kinase		1.15354e-05	0.158043	0.000281088
NUP58	nucleoporin 58kDa		1.15639e-05	0.0767952	0.000281506
CASD1	CAS1 domain containing 1		1.16027e-05	-0.158411	0.000282172
ERGIC3	ERGIC and golgi 3		1.18351e-05	-0.11617	0.000287542
NPEPPS	aminopeptidase puromycin sensitive		1.18634e-05	0.109051	0.000287947
SUN2	Sad1 and UNC84 domain containing 2		1.19426e-05	-0.120619	0.000289584
IRF2	interferon regulatory factor 2		1.20108e-05	0.0634321	0.000290953
PTTG1IP	pituitary tumor-transforming 1 interacti		1.20508e-05	0.0833901	0.000291637
PRKCQ	protein kinase C, theta		1.20933e-05	-0.130056	0.00029238
NUP98	nucleoporin 98kDa		1.21147e-05	0.0638833	0.000292609
TFRC	transferrin receptor		1.21292e-05	-0.139986	0.000292646
DNMT1	DNA (cytosine-5-)-methyltransferase 1		1.21398e-05	-0.0926771	0.000292646
RGL2	ral guanine nucleotide dissociation stim		1.22122e-05	0.122191	0.000294103
ZNF106	zinc finger protein 106		1.22681e-05	0.103839	0.000295162
POLR3E	polymerase (RNA) III (DNA directed) poly		1.23074e-05	-0.0969686	0.000295819
IL6R	interleukin 6 receptor		1.24056e-05	0.0973345	0.00029789
IVD	isovaleryl-CoA dehydrogenase		1.27014e-05	-0.112449	0.000304402
FNIP1	folliculin interacting protein 1		1.26933e-05	0.0931188	0.000304402
CISD3	CDGSH iron sulfur domain 3		1.27168e-05	-0.124877	0.000304477
LEPROTL1	leptin receptor overlapping transcript-l		1.29271e-05	-0.0856012	0.000309175
FBXO7	F-box protein 7		1.2938e-05	-0.117681	0.000309175
MYLK	myosin light chain kinase		1.29861e-05	0.133533	0.000310024
TP53BP1	tumor protein p53 binding protein 1		1.30153e-05	0.114307	0.000310422
SLA2	Src-like-adaptor 2		1.32606e-05	-0.118923	0.000315968
SENCR	smooth muscle and endothelial cell enric		1.33928e-05	0.115126	0.00031881
RHOB	ras homolog family member B		1.34431e-05	0.104045	0.0003197
WARS	tryptophanyl-tRNA synthetase		1.3774e-05	0.148342	0.000326975
TRANK1	tetratricopeptide repeat and ankyrin rep		1.37754e-05	0.130229	0.000326975
MLLT6	myeloid/lymphoid or mixed-lineage leukem		1.39004e-05	-0.139255	0.000329309
WBSCR17	Williams-Beuren syndrome chromosome regi		1.38931e-05	-0.0881682	0.000329309
ARL6IP1	ADP-ribosylation factor-like 6 interacti		1.39771e-05	-0.105454	0.000330809
RAB27A	RAB27A, member RAS oncogene family		1.40192e-05	0.121151	0.000331172
RABIF	RAB interacting factor		1.40059e-05	0.111886	0.000331172
SNORD29	small nucleolar RNA, C/D box 29		1.43449e-05	-0.142371	0.000338543
ACSL1	acyl-CoA synthetase long-chain family me		1.44386e-05	0.205093	0.000340428
KCNE3	potassium channel, voltage gated subfami		1.45548e-05	0.161209	0.000342843
PYHIN1	pyrin and HIN domain family, member 1		1.4592e-05	-0.142895	0.00034339
KMT2A	lysine (K)-specific methyltransferase 2A		1.46662e-05	-0.0974053	0.000344808
SF1	splicing factor 1		1.47543e-05	-0.068611	0.000346552
HSPA8	heat shock 70kDa protein 8		1.4892e-05	-0.108511	0.000349453
STOML2	stomatin (EPB72)-like 2		1.4912e-05	-0.108686	0.000349591
OST4	oligosaccharyltransferase complex subuni		1.49398e-05	-0.121476	0.000349911
AHNAK	AHNAK nucleoprotein		1.50116e-05	0.0941822	0.000350944
GRPEL2	GrpE-like 2, mitochondrial (E. coli)		1.50123e-05	-0.142663	0.000350944
PRDX6	peroxiredoxin 6		1.5027e-05	-0.133478	0.000350956
CDR2	cerebellar degeneration-related protein		1.50864e-05	-0.126082	0.000352012
C6orf48	chromosome 6 open reading frame 48		1.52006e-05	-0.137644	0.000354342
CA5B	carbonic anhydrase VB, mitochondrial		1.52619e-05	-0.0889925	0.000355435
PASK	PAS domain containing serine/threonine k		1.54904e-05	-0.108862	0.000360417
TBC1D24	TBC1 domain family, member 24		1.55642e-05	-0.0936408	0.000361795
HSPA1B	heat shock 70kDa protein 1B		1.56603e-05	0.154171	0.000363688
TMEM140	transmembrane protein 140		1.57781e-05	0.145913	0.000366079
PLK3	polo-like kinase 3		1.58421e-05	0.122423	0.000367218
KIAA0319L	KIAA0319-like		1.58935e-05	0.0749828	0.000368065
C16orf54	chromosome 16 open reading frame 54		1.59976e-05	0.08542	0.00037013
NUCKS1	nuclear casein kinase and cyclin-depende		1.60365e-05	-0.117778	0.000370683
TREML2	triggering receptor expressed on myeloid		1.6055e-05	0.165265	0.000370764
TRDC	T cell receptor delta constant		1.61197e-05	-0.254088	0.000371564
U2AF2	U2 small nuclear RNA auxiliary factor 2		1.61146e-05	-0.068806	0.000371564
GABARAPL1	GABA(A) receptor-associated protein like		1.61466e-05	0.216231	0.000371837
ZBTB4	zinc finger and BTB domain containing 4		1.61659e-05	-0.1034	0.000371936
HNRNPR	heterogeneous nuclear ribonucleoprotein		1.63861e-05	-0.0862008	0.000376652
GPR27	G protein-coupled receptor 27		1.64566e-05	0.163903	0.000377921
KCTD7	potassium channel tetramerization domain		1.64772e-05	-0.0928006	0.000378044
RNASEL	ribonuclease L (2',5'-oligoisoadenylate		1.65429e-05	0.140875	0.000378971
SPAST	spastin		1.65483e-05	0.10725	0.000378971
ERP27	endoplasmic reticulum protein 27		1.67489e-05	-0.100462	0.00038321
TMOD2	tropomodulin 2 (neuronal)		1.68205e-05	0.0926319	0.000384493
MIR3605	microRNA 3605		1.68442e-05	0.188144	0.000384679
LAIR1	leukocyte-associated immunoglobulin-like		1.68941e-05	-0.121345	0.000385108
DDX60L	DEAD (Asp-Glu-Ala-Asp) box polypeptide 6		1.68861e-05	0.156886	0.000385108
ATP11A	ATPase, class VI, type 11A		1.69146e-05	0.0884295	0.00038522
NHS	Nance-Horan syndrome (congenital catarac		1.6954e-05	0.142802	0.000385591
CFAP97	cilia and flagella associated protein 97		1.69621e-05	-0.0988979	0.000385591
PELI1	pellino E3 ubiquitin protein ligase 1		1.7098e-05	0.107444	0.000388324
GTPBP1	GTP binding protein 1		1.72481e-05	0.130368	0.000391374
GNPTAB	N-acetylglucosamine-1-phosphate transfer		1.73841e-05	-0.116256	0.000394098
CAMK4	calcium/calmodulin-dependent protein kin		1.74452e-05	-0.13856	0.00039512
RAB33B	RAB33B, member RAS oncogene family		1.74745e-05	0.125592	0.000395423
MSRB1	methionine sulfoxide reductase B1		1.78182e-05	0.134336	0.000402831
SEMA6C	sema domain, transmembrane domain (TM),		1.82655e-05	-0.122908	0.000412568
CRLF1	cytokine receptor-like factor 1		1.83081e-05	0.100984	0.000413151
MRPL2	mitochondrial ribosomal protein L2		1.83997e-05	-0.119708	0.00041484
SMPDL3A	sphingomyelin phosphodiesterase, acid-li		1.84234e-05	0.126503	0.000414997
BRWD3	bromodomain and WD repeat domain contain		1.84615e-05	0.0963996	0.000415477
RIN2	Ras and Rab interactor 2		1.8594e-05	0.145635	0.000418019
ATG2A	autophagy related 2A		1.86083e-05	0.155073	0.000418019
EIF4E3	eukaryotic translation initiation factor		1.86893e-05	0.0912681	0.00041907
CDC42EP2	CDC42 effector protein (Rho GTPase bindi		1.87059e-05	0.175585	0.00041907
CEBPB	CCAAT/enhancer binding protein (C/EBP),		1.86806e-05	0.150372	0.00041907
CGB8	chorionic gonadotropin, beta polypeptide		1.88224e-05	-0.187668	0.000421297
MAT2A	methionine adenosyltransferase II, alpha		1.90996e-05	-0.0875077	0.000427115
TMEM63A	transmembrane protein 63A		1.93385e-05	-0.0958032	0.000432067
FCN1	ficolin (collagen/fibrinogen domain cont		1.93777e-05	0.102727	0.000432553
GIT1	G protein-coupled receptor kinase intera		1.94196e-05	-0.0989018	0.000433098
MIR938	microRNA 938		1.95759e-05	0.191258	0.000435404
MBP	myelin basic protein		1.95721e-05	0.158422	0.000435404
MAP4K5	mitogen-activated protein kinase kinase		1.95558e-05	-0.100106	0.000435404
RAB29	RAB29, member RAS oncogene family		1.96686e-05	-0.0818479	0.000436682
SPG20	spastic paraplegia 20 (Troyer syndrome)		1.96641e-05	0.0927824	0.000436682
CARD11	caspase recruitment domain family, membe		1.98385e-05	-0.0971695	0.000440059
IRF4	interferon regulatory factor 4		1.99023e-05	0.10494	0.000441079
TRIM52-AS1	TRIM52 antisense RNA 1 (head to head)		1.99795e-05	-0.159481	0.000442249
RSU1	Ras suppressor protein 1		1.99909e-05	-0.084711	0.000442249
CPM	carboxypeptidase M		2.01856e-05	0.163639	0.000446157
ADAM19	ADAM metallopeptidase domain 19		2.02732e-05	0.106054	0.000447694
XRCC1	X-ray repair complementing defective rep		2.03368e-05	-0.0643423	0.000448699
TBC1D14	TBC1 domain family, member 14		2.04194e-05	0.0946606	0.000450119
TRPS1	trichorhinophalangeal syndrome I		2.06822e-05	0.105102	0.000455505
SIGLEC16	sialic acid binding Ig-like lectin 16 (g		2.07695e-05	0.231255	0.00045621
TBXAS1	thromboxane A synthase 1 (platelet)		2.0756e-05	0.095912	0.00045621
VAPA	VAMP (vesicle-associated membrane protei		2.07673e-05	0.11256	0.00045621
QSOX2	quiescin Q6 sulfhydryl oxidase 2		2.09307e-05	-0.102788	0.000459341
NUP88	nucleoporin 88kDa		2.11691e-05	-0.113827	0.000464164
NFYC	nuclear transcription factor Y, gamma		2.12553e-05	0.137284	0.000464817
SRPK2	SRSF protein kinase 2		2.12447e-05	0.0827951	0.000464817
LOC1720	dihydrofolate reductase pseudogene		2.12251e-05	0.174377	0.000464817
F11R	F11 receptor		2.15436e-05	0.127419	0.000470705
CARD8	caspase recruitment domain family, membe		2.19786e-05	0.0723481	0.000479786
BIN3-IT1	BIN3 intronic transcript 1		2.22057e-05	0.121706	0.000484315
TNFRSF10C	tumor necrosis factor receptor superfami		2.22417e-05	0.13212	0.000484673
OSER1	oxidative stress responsive serine-rich		2.23669e-05	0.128083	0.000486972
SLC37A3	solute carrier family 37, member 3		2.24194e-05	0.154705	0.000486996
LPXN	leupaxin		2.24117e-05	-0.0945234	0.000486996
FRMD3	FERM domain containing 3		2.24271e-05	0.139678	0.000486996
APBA2	amyloid beta (A4) precursor protein-bind		2.25837e-05	-0.132601	0.000489668
ST6GALNAC3	ST6 (alpha-N-acetyl-neuraminyl-2,3-beta-		2.25897e-05	0.0912963	0.000489668
PIK3CD-AS1	PIK3CD antisense RNA 1		2.27883e-05	0.113036	0.000493541
TRBV6-1	T cell receptor beta variable 6-1		2.28465e-05	-0.215024	0.000494368
NR4A2	nuclear receptor subfamily 4, group A, m		2.29431e-05	0.133485	0.000496025
SEPN1	selenoprotein N, 1		2.31811e-05	-0.0959495	0.000500389
DUSP6	dual specificity phosphatase 6		2.31855e-05	0.0916873	0.000500389
RNF19B	ring finger protein 19B		2.32764e-05	0.100254	0.000501914
KIAA1147	KIAA1147		2.33886e-05	-0.137378	0.000503554
LOC101929116	uncharacterized LOC101929116		2.33932e-05	0.100526	0.000503554
ABCC5	ATP-binding cassette, sub-family C (CFTR		2.34625e-05	0.113059	0.000504608
ITPK1-AS1	ITPK1 antisense RNA 1		2.37227e-05	0.0928455	0.000509759
SMYD5	SMYD family member 5		2.39033e-05	-0.106927	0.000513194
KIAA1257	KIAA1257		2.41885e-05	0.178201	0.000518867
LOC643802	u3 small nucleolar ribonucleoprotein pro		2.44882e-05	0.265658	0.000524841
ANO10	anoctamin 10		2.46311e-05	0.145232	0.000527447
NMI	N-myc (and STAT) interactor		2.48346e-05	0.15092	0.000531345
SH2B2	SH2B adaptor protein 2		2.49073e-05	0.145692	0.00053244
KIAA0232	KIAA0232		2.50315e-05	0.125271	0.000534632
KCNE1	potassium channel, voltage gated subfami		2.50754e-05	0.217363	0.000535107
PRKCQ-AS1	PRKCQ antisense RNA 1		2.53906e-05	-0.175407	0.000541367
STUB1	STIP1 homology and U-box containing prot		2.54315e-05	-0.0805172	0.000541772
CLC	Charcot-Leyden crystal galectin		2.57111e-05	-0.296924	0.000547257
GCA	grancalcin, EF-hand calcium binding prot		2.58731e-05	0.140819	0.000550231
USP20	ubiquitin specific peptidase 20		2.59575e-05	-0.0947564	0.000551552
SF3A2	splicing factor 3a, subunit 2, 66kDa		2.59811e-05	-0.103152	0.000551579
LOC145474	uncharacterized LOC145474		2.60289e-05	0.17112	0.00055212
PDZD3	PDZ domain containing 3		2.60889e-05	0.11026	0.000552918
SLC25A1	solute carrier family 25 (mitochondrial		2.62092e-05	-0.108573	0.000554993
ATP6V1B2	ATPase, H+ transporting, lysosomal 56/58		2.63393e-05	0.0948759	0.000557271
SERPINI2	serpin peptidase inhibitor, clade I (pan		2.65705e-05	0.0786429	0.000561202
PIK3C2B	phosphatidylinositol-4-phosphate 3-kinas		2.6562e-05	-0.121149	0.000561202
RANGRF	RAN guanine nucleotide release factor		2.66514e-05	-0.10739	0.000561952
DICER1	dicer 1, ribonuclease type III		2.66464e-05	0.0775844	0.000561952
TNFRSF25	tumor necrosis factor receptor superfami		2.67898e-05	-0.106171	0.000564237
CD86	CD86 molecule		2.68054e-05	0.131103	0.000564237
SCAF4	SR-related CTD-associated factor 4		2.70396e-05	-0.0878536	0.000568682
ADGRE2	adhesion G protein-coupled receptor E2		2.70861e-05	0.126442	0.000569176
OR2M7	olfactory receptor, family 2, subfamily		2.73009e-05	-0.119423	0.000572965
CFLAR-AS1	CFLAR antisense RNA 1		2.73127e-05	0.118947	0.000572965
TAF10	TAF10 RNA polymerase II, TATA box bindin		2.75055e-05	-0.0801465	0.00057652
FOLR3	folate receptor 3 (gamma)		2.76401e-05	0.17559	0.00057885
MB21D1	Mab-21 domain containing 1		2.78123e-05	0.166655	0.000581964
PSAP	prosaposin		2.82287e-05	0.0801897	0.000590177
TK2	thymidine kinase 2, mitochondrial		2.83593e-05	0.104818	0.000592407
DAP3	death associated protein 3		2.857e-05	-0.112319	0.000596306
MDS2	myelodysplastic syndrome 2 translocation		2.86234e-05	-0.114525	0.000596916
PARP15	poly (ADP-ribose) polymerase family, mem		2.87583e-05	-0.122809	0.000599224
JAG1	jagged 1		2.90095e-05	0.108051	0.00060395
C1orf43	chromosome 1 open reading frame 43		2.9163e-05	-0.0631671	0.000606635
C16orf58	chromosome 16 open reading frame 58		2.94469e-05	-0.0887838	0.000612026
TRAJ45	T cell receptor alpha joining 45		2.96195e-05	-0.132444	0.000615096
BMX	BMX non-receptor tyrosine kinase		2.96568e-05	0.152033	0.000615353
PAFAH2	platelet-activating factor acetylhydrola		2.97907e-05	-0.0841849	0.000617098
TRIM36	tripartite motif containing 36		2.97782e-05	0.0709343	0.000617098
UBA52	ubiquitin A-52 residue ribosomal protein		2.98881e-05	-0.0689543	0.000618596
EPB41L4A-AS1	EPB41L4A antisense RNA 1		3.0281e-05	-0.158171	0.000626203
STX6	syntaxin 6		3.06537e-05	0.0986146	0.000633382
QTRTD1	queuine tRNA-ribosyltransferase domain c		3.07876e-05	0.117805	0.000635617
SP4	Sp4 transcription factor		3.08597e-05	-0.092759	0.000636575
CEACAM3	carcinoembryonic antigen-related cell ad		3.10143e-05	0.221655	0.00063923
URI1	URI1, prefoldin-like chaperone		3.10775e-05	-0.12706	0.000640001
SIGIRR	single immunoglobulin and toll-interleuk		3.11577e-05	-0.0989716	0.000641118
HDAC9	histone deacetylase 9		3.12524e-05	-0.106466	0.000642531
SNTA1	syntrophin, alpha 1		3.12988e-05	-0.093098	0.000642871
RNF24	ring finger protein 24		3.13209e-05	0.120586	0.000642871
ADGRE1	adhesion G protein-coupled receptor E1		3.14807e-05	-0.149064	0.000645616
PPIH	peptidylprolyl isomerase H (cyclophilin		3.17307e-05	-0.129853	0.000650202
FAS	Fas cell surface death receptor		3.1808e-05	0.10812	0.000651247
SNU13	SNU13 homolog, small nuclear ribonucleop		3.22071e-05	-0.0997936	0.00065868
FYCO1	FYVE and coiled-coil domain containing 1		3.22243e-05	-0.0860267	0.00065868
ECEL1	endothelin converting enzyme-like 1		3.23174e-05	0.0905731	0.000660038
FCHO2	FCH domain only 2		3.23907e-05	0.12096	0.000660989
TMEM179B	transmembrane protein 179B		3.27285e-05	-0.0931041	0.000666988
C14orf159	chromosome 14 open reading frame 159		3.27386e-05	0.0814967	0.000666988
ZNF490	zinc finger protein 490		3.30799e-05	-0.119897	0.000673387
M6PR	mannose-6-phosphate receptor (cation dep		3.32258e-05	-0.0816641	0.0006758
TFDP2	transcription factor Dp-2 (E2F dimerizat		3.3262e-05	-0.12202	0.000675981
CA8	carbonic anhydrase VIII		3.39347e-05	0.0901398	0.000689086
ATP10A	ATPase, class V, type 10A		3.43207e-05	-0.0979591	0.000695782
TTPA	tocopherol (alpha) transfer protein		3.43167e-05	0.0524904	0.000695782
ARFIP1	ADP-ribosylation factor interacting prot		3.44765e-05	0.126532	0.000698367
STK24	serine/threonine kinase 24		3.45532e-05	0.0949752	0.000699349
PIM1	Pim-1 proto-oncogene, serine/threonine k		3.47125e-05	-0.114931	0.000701897
DHRS3	dehydrogenase/reductase (SDR family) mem		3.47359e-05	-0.114382	0.000701897
DHPS	deoxyhypusine synthase		3.48189e-05	-0.0892647	0.000703001
ITGAL	integrin, alpha L (antigen CD11A (p180),		3.48611e-05	-0.089703	0.000703279
HNRNPH1	heterogeneous nuclear ribonucleoprotein		3.53811e-05	-0.0965224	0.000713188
RPP30	ribonuclease P/MRP 30kDa subunit		3.54675e-05	-0.109637	0.000714346
ALPK1	alpha-kinase 1		3.55752e-05	0.158094	0.00071535
BCL7B	B-cell CLL/lymphoma 7B		3.55475e-05	-0.117698	0.00071535
LINC01272	long intergenic non-protein coding RNA 1		3.5855e-05	0.112623	0.000720391
LIMD2	LIM domain containing 2		3.5985e-05	-0.0820434	0.000721831
LOC100289230	uncharacterized LOC100289230		3.5977e-05	0.117027	0.000721831
WLS	wntless Wnt ligand secretion mediator		3.60177e-05	0.188267	0.000721901
DGKG	diacylglycerol kinase, gamma 90kDa		3.62447e-05	0.115687	0.000725863
IGSF8	immunoglobulin superfamily, member 8		3.63147e-05	-0.119671	0.000726676
SMG1P3	SMG1 pseudogene 3		3.64167e-05	-0.116251	0.000727539
APOBEC3D	apolipoprotein B mRNA editing enzyme, ca		3.63994e-05	-0.0892203	0.000727539
MTERF4	mitochondrial transcription termination		3.64721e-05	-0.109553	0.000728059
SGK1	serum/glucocorticoid regulated kinase 1		3.65569e-05	0.151225	0.000729162
POLE2	polymerase (DNA directed), epsilon 2, ac		3.72073e-05	-0.148167	0.000741538
LRRK2	leucine-rich repeat kinase 2		3.7408e-05	0.123996	0.000744938
LPAR2	lysophosphatidic acid receptor 2		3.74869e-05	0.125883	0.000745907
TMEM116	transmembrane protein 116		3.79004e-05	-0.0946349	0.000753529
PDGFD	platelet derived growth factor D		3.81552e-05	-0.152987	0.000757985
WDR37	WD repeat domain 37		3.82883e-05	-0.0666259	0.000760019
ADAMTSL4-AS1	ADAMTSL4 antisense RNA 1		3.84581e-05	0.175495	0.000762777
ABI3	ABI family, member 3		3.8522e-05	-0.107788	0.000763433
DDX24	DEAD (Asp-Glu-Ala-Asp) box helicase 24		3.87171e-05	-0.0918817	0.000766339
SCARNA3	small Cajal body-specific RNA 3		3.87616e-05	0.140513	0.000766339
STX7	syntaxin 7		3.87361e-05	0.0795664	0.000766339
RPS13	ribosomal protein S13		3.89262e-05	-0.178227	0.000768978
TMEM120A	transmembrane protein 120A		3.96866e-05	0.128899	0.000782887
TATDN2	TatD DNase domain containing 2		3.96935e-05	-0.0752288	0.000782887
PLBD1-AS1	PLBD1 antisense RNA 1		3.98646e-05	0.11969	0.000785635
PPP4R1L	protein phosphatase 4, regulatory subuni		4.00627e-05	0.169551	0.000788863
BDKRB2	bradykinin receptor B2		4.00922e-05	0.141302	0.000788863
GYPC	glycophorin C (Gerbich blood group)		4.02373e-05	-0.146799	0.000791088
P2RY13	purinergic receptor P2Y, G-protein coupl		4.0454e-05	0.103458	0.000794717
MAP4K4	mitogen-activated protein kinase kinase		4.06505e-05	0.0818735	0.000797754
LOC100129617	uncharacterized LOC100129617		4.06731e-05	0.136308	0.000797754
TM9SF2	transmembrane 9 superfamily member 2		4.0996e-05	0.0686845	0.000803451
MIR181A2HG	MIR181A2 host gene		4.11814e-05	-0.119034	0.000806445
TP53INP2	tumor protein p53 inducible nuclear prot		4.12613e-05	0.140041	0.000806732
TMEM8A	transmembrane protein 8A		4.12456e-05	-0.0731942	0.000806732
SLC6A16	solute carrier family 6, member 16		4.13014e-05	-0.140389	0.000806877
SEL1L	sel-1 suppressor of lin-12-like (C. eleg		4.18166e-05	0.0776566	0.000816298
UCP2	uncoupling protein 2 (mitochondrial, pro		4.18801e-05	-0.103321	0.000816893
EIF3A	eukaryotic translation initiation factor		4.21042e-05	-0.0878846	0.000820617
FUBP1	far upstream element (FUSE) binding prot		4.22713e-05	-0.0825477	0.000823225
PEX3	peroxisomal biogenesis factor 3		4.25439e-05	-0.145972	0.000827883
APOBEC3C	apolipoprotein B mRNA editing enzyme, ca		4.26239e-05	-0.114265	0.000828787
IRF2BP1	interferon regulatory factor 2 binding p		4.27334e-05	-0.0972486	0.000830264
MIR497HG	mir-497-195 cluster host gene		4.2866e-05	-0.114309	0.000832185
ME3	malic enzyme 3, NADP(+)-dependent, mitoc		4.29979e-05	-0.113544	0.000834092
HSD17B11	hydroxysteroid (17-beta) dehydrogenase 1		4.30509e-05	0.0985838	0.000834466
HSD17B8	hydroxysteroid (17-beta) dehydrogenase 8		4.32245e-05	-0.11586	0.000837175
WDR36	WD repeat domain 36		4.34431e-05	-0.120913	0.000840751
PCBP2	poly(rC) binding protein 2		4.3692e-05	-0.0651051	0.000844905
RSC1A1	regulatory solute carrier protein, famil		4.396e-05	-0.107019	0.000849425
FCRL6	Fc receptor-like 6		4.42638e-05	-0.148741	0.000853652
RPS21	ribosomal protein S21		4.42682e-05	-0.197677	0.000853652
WBSCR22	Williams Beuren syndrome chromosome regi		4.42824e-05	-0.105961	0.000853652
LPP	LIM domain containing preferred transloc		4.43362e-05	0.119714	0.000854025
PTGER4	prostaglandin E receptor 4 (subtype EP4)		4.44102e-05	0.0970256	0.000854783
CTSS	cathepsin S		4.47446e-05	0.0830876	0.000860551
LEPROT	leptin receptor overlapping transcript		4.48405e-05	0.0977014	0.000861726
MIR759	microRNA 759		4.51075e-05	0.0313681	0.000866183
PITPNA	phosphatidylinositol transfer protein, a		4.52791e-05	0.067978	0.000868632
ZNF33A	zinc finger protein 33A		4.53053e-05	0.149377	0.000868632
SLAIN2	SLAIN motif family, member 2		4.55845e-05	-0.0540783	0.000873309
CIRH1A	cirrhosis, autosomal recessive 1A (cirhi		4.5964e-05	-0.10045	0.000879897
LOC728485	uncharacterized LOC728485		4.62334e-05	-0.0920069	0.00088437
SELK	selenoprotein K		4.66235e-05	-0.181606	0.000891143
QSOX1	quiescin Q6 sulfhydryl oxidase 1		4.67521e-05	0.0995727	0.00089291
WIPI2	WD repeat domain, phosphoinositide inter		4.68722e-05	0.10904	0.000894513
LMBRD1	LMBR1 domain containing 1		4.71725e-05	0.111835	0.000898875
TALDO1	transaldolase 1		4.71734e-05	0.0875786	0.000898875
SYNJ1	synaptojanin 1		4.73666e-05	0.0950149	0.000901862
PTPRJ	protein tyrosine phosphatase, receptor t		4.77303e-05	0.107485	0.000908087
KPNB1	karyopherin (importin) beta 1		4.78088e-05	0.0608931	0.000908428
SLFN5	schlafen family member 5		4.78217e-05	-0.107958	0.000908428
LINC00337	long intergenic non-protein coding RNA 3		4.79026e-05	0.0628484	0.000909267
NAP1L4	nucleosome assembly protein 1-like 4		4.81137e-05	-0.0990937	0.000912573
C19orf60	chromosome 19 open reading frame 60		4.85436e-05	-0.101669	0.000919619
GNB2L1	guanine nucleotide binding protein (G pr		4.85595e-05	-0.0727362	0.000919619
TLR6	toll-like receptor 6		4.8716e-05	0.144399	0.000921878
LIN7A	lin-7 homolog A (C. elegans)		4.8792e-05	0.116934	0.000922609
MICAL1	microtubule associated monooxygenase, ca		4.89635e-05	0.0980265	0.000924438
DLGAP1-AS1	DLGAP1 antisense RNA 1		4.8961e-05	0.112549	0.000924438
TRPV2	transient receptor potential cation chan		4.98277e-05	-0.0758021	0.000940037
PTGS2	prostaglandin-endoperoxide synthase 2 (p		4.98683e-05	0.162684	0.000940086
ESYT2	extended synaptotagmin-like protein 2		5.0086e-05	-0.0879674	0.000942036
RHBDD1	rhomboid domain containing 1		5.00493e-05	-0.099959	0.000942036
EGR4	early growth response 4		5.00756e-05	0.0754231	0.000942036
CEACAM4	carcinoembryonic antigen-related cell ad		5.0224e-05	0.173944	0.000943913
TRMT2A	tRNA methyltransferase 2 homolog A		5.05138e-05	-0.13095	0.000947919
HEATR5A	HEAT repeat containing 5A		5.04998e-05	0.0956123	0.000947919
OR1I1	olfactory receptor, family 1, subfamily		5.13301e-05	0.141564	0.000962507
DCAF5	DDB1 and CUL4 associated factor 5		5.15616e-05	-0.0527467	0.000966116
TRAK2	trafficking protein, kinesin binding 2		5.18382e-05	-0.104461	0.00096983
KXD1	KxDL motif containing 1		5.18093e-05	-0.0676206	0.00096983
SNRPD3	small nuclear ribonucleoprotein D3 polyp		5.2051e-05	-0.10164	0.000973073
PRDM8	PR domain containing 8		5.26238e-05	0.104044	0.000983039
DPM2	dolichyl-phosphate mannosyltransferase p		5.28652e-05	-0.158447	0.000986059
TOMM6	translocase of outer mitochondrial membr		5.28614e-05	-0.135968	0.000986059
AK5	adenylate kinase 5		5.32199e-05	-0.121422	0.000991928
GTF2A1	general transcription factor IIA, 1, 19/		5.33683e-05	0.077264	0.000993945
RGS10	regulator of G-protein signaling 10		5.34527e-05	-0.129057	0.000994767
TRBV6-4	T cell receptor beta variable 6-4		5.38303e-05	-0.182007	0.00100104
ZNF385A	zinc finger protein 385A		5.46178e-05	0.14657	0.00101492
SULT1B1	sulfotransferase family, cytosolic, 1B,		5.4874e-05	0.168153	0.00101874
ATIC	5-aminoimidazole-4-carboxamide ribonucle		5.49056e-05	-0.1156	0.00101874
NBPF26	neuroblastoma breakpoint family, member		5.49598e-05	0.218274	0.00101898
SNORD35B	small nucleolar RNA, C/D box 35B		5.50174e-05	-0.136996	0.00101929
MORC2	MORC family CW-type zinc finger 2		5.53191e-05	-0.0937565	0.00102411
AMIGO1	adhesion molecule with Ig-like domain 1		5.54603e-05	-0.123315	0.00102595
TTN-AS1	TTN antisense RNA 1		5.55983e-05	0.108618	0.00102774
SF3B3	splicing factor 3b, subunit 3, 130kDa		5.62995e-05	-0.0869801	0.00103992
ACOX1	acyl-CoA oxidase 1, palmitoyl		5.71711e-05	0.117423	0.00105523
SCAI	suppressor of cancer cell invasion		5.75993e-05	-0.135603	0.00106155
PKP2	plakophilin 2		5.75779e-05	0.132306	0.00106155
VCAN	versican		5.82314e-05	0.13691	0.0010724
LINC00987	long intergenic non-protein coding RNA 9		5.83457e-05	-0.156883	0.00107291
BTNL8	butyrophilin-like 8		5.83201e-05	0.148229	0.00107291
SLA	Src-like-adaptor		5.90142e-05	0.0839676	0.0010844
WDR76	WD repeat domain 76		5.92292e-05	-0.128822	0.00108754
CD300LB	CD300 molecule-like family member b		5.9398e-05	0.104575	0.00108983
FAM117A	family with sequence similarity 117, mem		5.97991e-05	-0.125632	0.00109569
CHD3	chromodomain helicase DNA binding protei		5.98057e-05	-0.0925316	0.00109569
NOM1	nucleolar protein with MIF4G domain 1		5.99287e-05	-0.113233	0.00109631
LOC102723927	uncharacterized LOC102723927		5.992e-05	-0.10548	0.00109631
EPHX2	epoxide hydrolase 2, cytoplasmic		6.07922e-05	-0.131076	0.00111129
IARS	isoleucyl-tRNA synthetase		6.08804e-05	-0.101533	0.00111208
AFTPH	aftiphilin		6.0935e-05	0.0727789	0.00111225
SCML4	sex comb on midleg-like 4 (Drosophila)		6.10459e-05	-0.0961914	0.00111346
GTF3A	general transcription factor IIIA		6.11954e-05	-0.102645	0.00111419
MDP1	magnesium-dependent phosphatase 1		6.12214e-05	-0.167502	0.00111419
SNRNP200	small nuclear ribonucleoprotein 200kDa (		6.11598e-05	-0.0662637	0.00111419
NCOA1	nuclear receptor coactivator 1		6.12786e-05	0.0713421	0.00111441
THRA	thyroid hormone receptor, alpha		6.13302e-05	-0.109716	0.00111453
ANTXRLP1	anthrax toxin receptor-like pseudogene 1		6.20554e-05	-0.14853	0.00112688
PXK	PX domain containing serine/threonine ki		6.22141e-05	0.0898011	0.00112894
UBE2B	ubiquitin-conjugating enzyme E2B		6.22816e-05	0.0984566	0.00112933
KDM6A	lysine (K)-specific demethylase 6A		6.29494e-05	0.111123	0.00114061
ATRAID	all-trans retinoic acid-induced differen		6.37053e-05	-0.0967138	0.00115261
MSANTD2	Myb/SANT-like DNA-binding domain contain		6.36799e-05	-0.126957	0.00115261
ZNF619	zinc finger protein 619		6.39513e-05	0.0949084	0.00115537
SASH3	SAM and SH3 domain containing 3		6.39302e-05	-0.0663642	0.00115537
SNORD114-8	small nucleolar RNA, C/D box 114-8		6.43056e-05	-0.053087	0.00116008
MPEG1	macrophage expressed 1		6.42812e-05	0.0914062	0.00116008
RCAN3	RCAN family member 3		6.44113e-05	-0.118951	0.00116114
CGREF1	cell growth regulator with EF-hand domai		6.48608e-05	0.0877231	0.00116839
SNORD14A	small nucleolar RNA, C/D box 14A		6.58813e-05	-0.157207	0.00118591
SPOP	speckle-type POZ protein		6.62801e-05	0.092784	0.00119222
TRIQK	triple QxxK/R motif containing		6.63964e-05	0.145308	0.00119345
RBM38	RNA binding motif protein 38		6.6716e-05	-0.154797	0.00119832
GFPT2	glutamine-fructose-6-phosphate transamin		6.6765e-05	0.0712786	0.00119833
HOTAIRM1	HOXA transcript antisense RNA, myeloid-s		6.7052e-05	0.143854	0.00120261
TRAJ36	T cell receptor alpha joining 36		6.7224e-05	-0.129049	0.00120395
CLPP	caseinolytic mitochondrial matrix peptid		6.72108e-05	-0.0820261	0.00120395
AOAH-IT1	AOAH intronic transcript 1		6.74144e-05	0.0975061	0.00120648
EIF3F	eukaryotic translation initiation factor		6.79638e-05	-0.107566	0.00121544
PDE5A	phosphodiesterase 5A, cGMP-specific		6.82202e-05	0.139842	0.00121914
NOP56	NOP56 ribonucleoprotein		6.85061e-05	-0.0846713	0.00122337
CAMK1D	calcium/calmodulin-dependent protein kin		6.87034e-05	0.0797013	0.001226
ADGRD1	adhesion G protein-coupled receptor D1		6.95843e-05	-0.113683	0.00124059
RHOT1	ras homolog family member T1		6.96257e-05	0.116413	0.00124059
REPS1	RALBP1 associated Eps domain containing		6.96714e-05	-0.0756334	0.00124059
SSH2	slingshot protein phosphatase 2		6.98887e-05	0.0760959	0.00124302
NLRP3	NLR family, pyrin domain containing 3		6.99085e-05	0.123284	0.00124302
MILR1	mast cell immunoglobulin-like receptor 1		6.99847e-05	0.133703	0.00124349
TRAJ10	T cell receptor alpha joining 10		7.05153e-05	-0.122375	0.00125176
ELOVL5	ELOVL fatty acid elongase 5		7.05517e-05	0.0573423	0.00125176
DDX18	DEAD (Asp-Glu-Ala-Asp) box polypeptide 1		7.1387e-05	-0.155632	0.00126567
INGX	inhibitor of growth family, X-linked, ps		7.17642e-05	0.146886	0.00127145
RFX3	regulatory factor X, 3 (influences HLA c		7.20506e-05	0.0938648	0.00127561
ITGAM	integrin, alpha M (complement component		7.26375e-05	0.127609	0.00128508
NRG1	neuregulin 1		7.29242e-05	0.108436	0.00128923
CARD6	caspase recruitment domain family, membe		7.29963e-05	0.165793	0.00128958
EDEM3	ER degradation enhancer, mannosidase alp		7.34657e-05	0.0894947	0.00129695
SESN1	sestrin 1		7.37167e-05	-0.13742	0.00130045
C10orf12	chromosome 10 open reading frame 12		7.39279e-05	0.093091	0.00130325
AFF4	AF4/FMR2 family, member 4		7.47999e-05	0.0627297	0.00131768
SYNRG	synergin, gamma		7.51071e-05	-0.0679126	0.00132215
HCAR2	hydroxycarboxylic acid receptor 2		7.57327e-05	0.196472	0.00133222
LMF1	lipase maturation factor 1		7.58179e-05	-0.0818911	0.00133277
TMCO3	transmembrane and coiled-coil domains 3		7.61455e-05	0.12572	0.00133758
CPD	carboxypeptidase D		7.62764e-05	0.14339	0.00133892
IL6ST	interleukin 6 signal transducer		7.65671e-05	-0.0969939	0.00134307
CYBRD1	cytochrome b reductase 1		7.68127e-05	0.141428	0.00134643
ADAMTS10	ADAM metallopeptidase with thrombospondi		7.69491e-05	-0.0964908	0.00134786
CDH23	cadherin-related 23		7.71298e-05	0.0711913	0.00135007
C12orf43	chromosome 12 open reading frame 43		7.73089e-05	-0.0737947	0.00135129
TTC39A	tetratricopeptide repeat domain 39A		7.72608e-05	-0.0870044	0.00135129
PRMT2	protein arginine methyltransferase 2		7.77874e-05	-0.0697727	0.0013587
PICALM	phosphatidylinositol binding clathrin as		7.7851e-05	0.0638848	0.00135885
RPS5	ribosomal protein S5		7.83447e-05	-0.142791	0.0013665
USP14	ubiquitin specific peptidase 14 (tRNA-gu		7.86764e-05	-0.0928446	0.00137132
PRR5	proline rich 5 (renal)		7.88976e-05	-0.126601	0.00137421
NR1D1	nuclear receptor subfamily 1, group D, m		7.96585e-05	-0.115108	0.00138648
RPA1	replication protein A1, 70kDa		7.98689e-05	-0.0822871	0.00138917
KIAA1958	KIAA1958		8.01519e-05	0.132524	0.00139311
LDLR	low density lipoprotein receptor		8.06691e-05	0.126216	0.00140013
TBC1D12	TBC1 domain family, member 12		8.06682e-05	0.094151	0.00140013
FAM160A2	family with sequence similarity 160, mem		8.10679e-05	0.0905917	0.00140607
BANF1	barrier to autointegration factor 1		8.12182e-05	-0.0916468	0.00140769
SARS2	seryl-tRNA synthetase 2, mitochondrial		8.13209e-05	-0.0926856	0.00140848
KLHL3	kelch-like family member 3		8.17741e-05	-0.0938749	0.00141534
TMEM248	transmembrane protein 248		8.18632e-05	-0.0608131	0.00141589
TRAF3	TNF receptor-associated factor 3		8.21579e-05	-0.0825628	0.00141999
SGSH	N-sulfoglucosamine sulfohydrolase		8.33663e-05	-0.094641	0.00143938
APOA1BP	apolipoprotein A-I binding protein		8.33962e-05	-0.124403	0.00143938
IFITM3	interferon induced transmembrane protein		8.35809e-05	0.203526	0.00144157
MCTP2	multiple C2 domains, transmembrane 2		8.39328e-05	0.125514	0.00144663
RPL30	ribosomal protein L30		8.40381e-05	-0.193548	0.00144731
MRPS25	mitochondrial ribosomal protein S25		8.40895e-05	-0.109088	0.00144731
ARRDC5	arrestin domain containing 5		8.46459e-05	-0.107128	0.00145587
PCDHB2	protocadherin beta 2		8.50036e-05	0.0837637	0.00146101
SLFN12L	schlafen family member 12-like		8.54176e-05	-0.132724	0.00146711
BCL9L	B-cell CLL/lymphoma 9-like		8.55487e-05	-0.131172	0.00146834
CSF2RA	colony stimulating factor 2 receptor, al		8.58184e-05	0.0953593	0.00147195
SH3RF1	SH3 domain containing ring finger 1		8.64156e-05	-0.101672	0.00148116
PRAMEF12	PRAME family member 12		8.66153e-05	0.11269	0.00148356
AIM2	absent in melanoma 2		8.70352e-05	0.186805	0.00148972
ARL6IP4	ADP-ribosylation factor-like 6 interacti		8.77412e-05	-0.0785054	0.00150076
ITSN2	intersectin 2		8.79857e-05	0.0611938	0.00150364
TECPR2	tectonin beta-propeller repeat containin		8.80309e-05	0.160262	0.00150364
GSAP	gamma-secretase activating protein		8.83273e-05	-0.0913365	0.00150766
WWP2	WW domain containing E3 ubiquitin protei		8.84055e-05	0.0752757	0.00150795
B4GALNT4	beta-1,4-N-acetyl-galactosaminyl transfe		8.85586e-05	0.0716978	0.0015094
FSIP1	fibrous sheath interacting protein 1		8.86126e-05	0.0810866	0.0015094
ASCC2	activating signal cointegrator 1 complex		8.89017e-05	-0.135847	0.00151329
SH3BGRL	SH3 domain binding glutamate-rich protei		8.97423e-05	-0.0645272	0.00152655
TBX21	T-box 21		8.98212e-05	-0.118103	0.00152684
TRIM25	tripartite motif containing 25		9.05268e-05	0.102101	0.00153777
FKBP11	FK506 binding protein 11, 19 kDa		9.08194e-05	-0.0877565	0.00154169
PRRC1	proline-rich coiled-coil 1		9.11161e-05	-0.0821048	0.00154566
IVNS1ABP	influenza virus NS1A binding protein		9.18073e-05	0.100485	0.00155632
CCDC130	coiled-coil domain containing 130		9.22248e-05	-0.117583	0.00156233
ATP5F1	ATP synthase, H+ transporting, mitochond		9.24169e-05	-0.113951	0.00156451
BRD2	bromodomain containing 2		9.25241e-05	-0.0479521	0.00156525
PRDX2	peroxiredoxin 2		9.29445e-05	-0.125739	0.0015708
TNFSF10	tumor necrosis factor (ligand) superfami		9.30218e-05	0.126372	0.0015708
CD226	CD226 molecule		9.30427e-05	-0.0988227	0.0015708
C5AR2	complement component 5a receptor 2		9.32714e-05	0.15101	0.00157359
GPR160	G protein-coupled receptor 160		9.38634e-05	0.115828	0.0015825
KBTBD7	kelch repeat and BTB (POZ) domain contai		9.39469e-05	0.213731	0.00158283
TMEM33	transmembrane protein 33		9.41263e-05	0.0804464	0.00158477
PPP3CA	protein phosphatase 3, catalytic subunit		9.469e-05	0.0750251	0.00159318
PFKFB3	6-phosphofructo-2-kinase/fructose-2,6-bi		9.49971e-05	0.176813	0.00159726
DHX34	DEAH (Asp-Glu-Ala-His) box polypeptide 3		9.54855e-05	0.142489	0.00160438
SNRK	SNF related kinase		9.56865e-05	0.0609704	0.00160666
RNF130	ring finger protein 130		9.62281e-05	0.07197	0.00161466
RBM26-AS1	RBM26 antisense RNA 1		9.8663e-05	-0.131821	0.00165439
MANSC1	MANSC domain containing 1		9.88778e-05	0.198079	0.00165687
ZNF512	zinc finger protein 512		9.96248e-05	-0.0827183	0.00166825
C9orf66	chromosome 9 open reading frame 66		9.96916e-05	0.0993162	0.00166825
CPNE8	copine VIII		0.000101768	0.129698	0.00170184
MR1	major histocompatibility complex, class		0.000102071	0.0936552	0.00170461
SNORD32A	small nucleolar RNA, C/D box 32A		0.000102049	-0.116348	0.00170461
SLC4A7	solute carrier family 4, sodium bicarbon		0.000102219	-0.095275	0.00170592
KANTR	KDM5C adjacent non-coding transcript		0.000103966	-0.133982	0.00173391
ZNF461	zinc finger protein 461		0.000104419	-0.128461	0.0017403
LYZ	lysozyme		0.000104605	0.0569836	0.00174221
ITPRIPL2	inositol 1,4,5-trisphosphate receptor in		0.000105756	0.103396	0.00176021
TBC1D31	TBC1 domain family, member 31		0.000105913	-0.126914	0.0017607
PTK2B	protein tyrosine kinase 2 beta		0.000105928	0.0639944	0.0017607
STOM	stomatin		0.000107151	-0.0909082	0.00177982
LRP5L	low density lipoprotein receptor-related		0.00010758	0.13463	0.00178575
BDH1	3-hydroxybutyrate dehydrogenase, type 1		0.000107772	-0.103589	0.00178654
DPYD	dihydropyrimidine dehydrogenase		0.000107771	0.0584688	0.00178654
DCAF16	DDB1 and CUL4 associated factor 16		0.00010904	-0.0723995	0.00180635
CALR	calreticulin		0.000109377	-0.0835113	0.00181072
APPL2	adaptor protein, phosphotyrosine interac		0.000109458	0.0832346	0.00181085
ZFAND5	zinc finger, AN1-type domain 5		0.000109992	0.0804639	0.00181848
KRTCAP2	keratinocyte associated protein 2		0.000112079	-0.0978941	0.00185174
ATG14	autophagy related 14		0.00011217	-0.111564	0.001852
DGCR11	DiGeorge syndrome critical region gene 1		0.000112383	0.10909	0.00185429
CBLB	Cbl proto-oncogene B, E3 ubiquitin prote		0.000112567	-0.0922315	0.00185485
RRAGA	Ras-related GTP binding A		0.000112523	0.0935424	0.00185485
BHLHE40	basic helix-loop-helix family, member e4		0.000112875	0.0891294	0.00185868
DOCK9	dedicator of cytokinesis 9		0.000113042	-0.0926675	0.00185896
IL17RA	interleukin 17 receptor A		0.000113033	0.0738739	0.00185896
NMUR1	neuromedin U receptor 1		0.000114066	-0.134569	0.00187455
CD52	CD52 molecule		0.000114228	-0.193977	0.00187597
ATXN10	ataxin 10		0.00011433	-0.0987971	0.00187639
NDUFA13	NADH dehydrogenase (ubiquinone) 1 alpha		0.000114732	-0.121882	0.0018805
INO80C	INO80 complex subunit C		0.000114684	0.094405	0.0018805
LINC01270	long intergenic non-protein coding RNA 1		0.000115149	0.16296	0.00188608
PDPK1	3-phosphoinositide dependent protein kin		0.000115331	0.130978	0.00188657
CEP164	centrosomal protein 164kDa		0.000115332	0.091199	0.00188657
ABAT	4-aminobutyrate aminotransferase		0.000115589	0.101317	0.00188953
FAM91A1	family with sequence similarity 91, memb		0.000115839	0.110016	0.00189237
C7orf73	chromosome 7 open reading frame 73		0.000116371	-0.106662	0.00189889
ZNF526	zinc finger protein 526		0.000116392	-0.0903778	0.00189889
LOC102467147	uncharacterized LOC102467147		0.000116617	0.144019	0.00190131
LINC01107	long intergenic non-protein coding RNA 1		0.000116724	0.0929266	0.0019018
EIF3M	eukaryotic translation initiation factor		0.000116901	-0.128881	0.00190342
HMGB2	high mobility group box 2		0.000116991	0.196742	0.00190364
SPON2	spondin 2, extracellular matrix protein		0.00011715	-0.140435	0.00190498
LMO2	LIM domain only 2 (rhombotin-like 1)		0.000117473	0.118453	0.00190897
OSGEP	O-sialoglycoprotein endopeptidase		0.000117746	-0.117518	0.00191215
AJAP1	adherens junctions associated protein 1		0.000117875	-0.0973177	0.001913
DPH6	diphthamine biosynthesis 6		0.000118146	-0.14577	0.00191614
GORASP2	golgi reassembly stacking protein 2, 55k		0.000118284	-0.0710747	0.00191711
TMEM238	transmembrane protein 238		0.000119008	-0.118822	0.00192759
UNC13D	unc-13 homolog D (C. elegans)		0.000119245	0.0836377	0.00193016
CECR6	cat eye syndrome chromosome region, cand		0.00011953	0.116279	0.00193351
RIMKLB	ribosomal modification protein rimK-like		0.000119628	0.0970269	0.00193383
LIPA	lipase A, lysosomal acid, cholesterol es		0.0001201	-0.132394	0.00194009
SYAP1	synapse associated protein 1		0.000120178	0.114604	0.00194009
ANKS1A	ankyrin repeat and sterile alpha motif d		0.000120251	0.104316	0.00194009
TLR1	toll-like receptor 1		0.000120758	0.132981	0.001947
MIR103A2	microRNA 103a-2		0.000121517	0.169125	0.00195796
FAM46A	family with sequence similarity 46, memb		0.000123439	0.144931	0.00198573
CALCOCO1	calcium binding and coiled-coil domain 1		0.000123481	0.0885636	0.00198573
UBE2G2	ubiquitin-conjugating enzyme E2G 2		0.000123426	-0.0876325	0.00198573
LETMD1	LETM1 domain containing 1		0.000123662	-0.0909336	0.00198735
ARMC2	armadillo repeat containing 2		0.000123931	0.124778	0.00199039
LRBA	LPS-responsive vesicle trafficking, beac		0.00012411	-0.0873897	0.00199196
SEC14L1	SEC14-like lipid binding 1		0.000124191	0.141942	0.00199197
MRPL34	mitochondrial ribosomal protein L34		0.000124917	-0.0915416	0.00200231
HIPK1	homeodomain interacting protein kinase 1		0.000125508	0.0762935	0.00201049
AOX1	aldehyde oxidase 1		0.000125779	-0.0429039	0.00201352
NDRG2	NDRG family member 2		0.000125889	-0.107179	0.00201398
PGPEP1	pyroglutamyl-peptidase I		0.000126118	-0.0957184	0.00201634
TCF3	transcription factor 3		0.000127271	-0.0886347	0.00203214
TCP11L2	t-complex 11, testis-specific-like 2		0.000127265	0.0818339	0.00203214
VPS41	vacuolar protein sorting 41 homolog (S.		0.000127829	0.0833045	0.00203954
PRKCD	protein kinase C, delta		0.000127899	0.0785927	0.00203954
FAM149A	family with sequence similarity 149, mem		0.000128062	0.0859382	0.00204083
TRAJ16	T cell receptor alpha joining 16		0.000128376	-0.131011	0.00204451
SUN1	Sad1 and UNC84 domain containing 1		0.000128721	-0.0988734	0.00204869
CLEC2D	C-type lectin domain family 2, member D		0.000129042	-0.125896	0.00204983
NLRX1	NLR family member X1		0.00012893	0.0926978	0.00204983
OBFC1	oligonucleotide/oligosaccharide-binding		0.000128974	-0.089019	0.00204983
BAIAP2	BAI1-associated protein 2		0.00012953	0.0916385	0.00205626
NAV1	neuron navigator 1		0.000129723	-0.0733488	0.00205801
VPS13A	vacuolar protein sorting 13 homolog A (S		0.000131238	-0.117597	0.00208071
DCAKD	dephospho-CoA kinase domain containing		0.000131499	-0.0808853	0.00208352
SPG7	spastic paraplegia 7 (pure and complicat		0.000131762	-0.0653417	0.00208501
SNORA71B	small nucleolar RNA, H/ACA box 71B		0.000131696	-0.176001	0.00208501
TRAJ41	T cell receptor alpha joining 41		0.000132216	-0.116695	0.00209085
FOSB	FBJ murine osteosarcoma viral oncogene h		0.000133861	0.0786911	0.00211551
TRAJ49	T cell receptor alpha joining 49		0.000134518	-0.112526	0.00212429
GPS2	G protein pathway suppressor 2		0.000134588	-0.0790498	0.00212429
OSTM1	osteopetrosis associated transmembrane p		0.000134686	0.100606	0.00212432
UNG	uracil DNA glycosylase		0.000134762	-0.0948443	0.00212432
SBK1	SH3 domain binding kinase 1		0.000134887	-0.0919053	0.00212494
CCNI	cyclin I		0.000135374	-0.0567513	0.00213125
NCK2	NCK adaptor protein 2		0.000135527	-0.0639206	0.00213231
TRGV9	T cell receptor gamma variable 9		0.000135639	-0.168686	0.00213271
ADH5	alcohol dehydrogenase 5 (class III), chi		0.000136427	-0.184154	0.00214375
CD300C	CD300c molecule		0.000137196	0.101714	0.00215445
NABP1	nucleic acid binding protein 1		0.000137535	0.113568	0.00215841
AMD1	adenosylmethionine decarboxylase 1		0.000138171	0.0853826	0.00216702
GDAP2	ganglioside induced differentiation asso		0.000138577	0.0711632	0.00217201
SNORD56B	small nucleolar RNA, C/D box 56B		0.000138946	0.176383	0.0021759
CLNS1A	chloride channel, nucleotide-sensitive,		0.000139002	-0.142272	0.0021759
ZNF600	zinc finger protein 600		0.000139096	-0.179597	0.00217601
SIGLEC17P	sialic acid binding Ig-like lectin 17, p		0.000140121	-0.171093	0.00219065
MIR3939	microRNA 3939		0.000140288	0.133003	0.00219188
PLB1	phospholipase B1		0.000141473	0.127243	0.002209
PPL	periplakin		0.000142007	0.0787322	0.00221593
CHRM3-AS2	CHRM3 antisense RNA 2		0.00014286	-0.136611	0.00222785
OR2B6	olfactory receptor, family 2, subfamily		0.00014364	0.124343	0.00223859
GGT7	gamma-glutamyltransferase 7		0.000144698	-0.0815841	0.00225366
ABCC1	ATP-binding cassette, sub-family C (CFTR		0.000144959	-0.0678319	0.0022563
FIG4	FIG4 phosphoinositide 5-phosphatase		0.000145259	0.0960835	0.00225813
HNRNPUL1	heterogeneous nuclear ribonucleoprotein		0.000145233	-0.0611229	0.00225813
PDCD11	programmed cell death 11		0.000145513	-0.0782542	0.00226065
IGKV1-16	immunoglobulin kappa variable 1-16		0.000145927	-0.0992478	0.00226568
PAK1	p21 protein (Cdc42/Rac)-activated kinase		0.00014638	0.0909168	0.00226689
NAT10	N-acetyltransferase 10 (GCN5-related)		0.000146339	-0.0929345	0.00226689
PAPOLG	poly(A) polymerase gamma		0.000146464	0.076499	0.00226689
RIPK3	receptor-interacting serine-threonine ki		0.000146111	0.105627	0.00226689
NUDCD3	NudC domain containing 3		0.000146439	-0.0982497	0.00226689
BABAM1	BRISC and BRCA1 A complex member 1		0.000146737	-0.124457	0.0022697
GSPT1	G1 to S phase transition 1		0.000147274	-0.12081	0.00227658
PPP2R1A	protein phosphatase 2, regulatory subuni		0.000147541	-0.066349	0.0022775
CYTH2	cytohesin 2		0.000147455	0.146945	0.0022775
CLEC4E	C-type lectin domain family 4, member E		0.00014761	0.202285	0.0022775
RBM10	RNA binding motif protein 10		0.000147744	0.07795	0.00227816
MYLIP	myosin regulatory light chain interactin		0.000147902	0.0832999	0.00227832
PPP6R1	protein phosphatase 6, regulatory subuni		0.00014794	-0.076664	0.00227832
SMPD1	sphingomyelin phosphodiesterase 1, acid		0.000148213	-0.0768248	0.0022797
FCGR1B	Fc fragment of IgG, high affinity Ib, re		0.000148198	0.193851	0.0022797
LINC01191	long intergenic non-protein coding RNA 1		0.000148358	0.125981	0.00228051
IL1RL1	interleukin 1 receptor-like 1		0.000148454	0.141404	0.00228057
CD99	CD99 molecule		0.000149661	-0.0718705	0.00229656
SIN3A	SIN3 transcription regulator family memb		0.000149681	-0.0708829	0.00229656
ZDHHC4	zinc finger, DHHC-type containing 4		0.000150009	-0.101311	0.00230018
H3F3B	H3 histone, family 3B (H3.3B)		0.000150356	0.0947246	0.00230407
CREBBP	CREB binding protein		0.000150844	0.086821	0.00231011
HSBP1L1	heat shock factor binding protein 1-like		0.000151128	-0.120502	0.00231159
CBFB	core-binding factor, beta subunit		0.000151059	-0.0567409	0.00231159
PPIE	peptidylprolyl isomerase E (cyclophilin		0.000151223	-0.151026	0.00231162
MOSPD2	motile sperm domain containing 2		0.000152012	0.134632	0.00232224
PSTPIP1	proline-serine-threonine phosphatase int		0.000152269	0.107172	0.00232474
MRPL20	mitochondrial ribosomal protein L20		0.000153297	-0.109477	0.00233898
KLRD1	killer cell lectin-like receptor subfami		0.000154049	-0.183134	0.00234901
PLAUR	plasminogen activator, urokinase recepto		0.000154488	0.13158	0.00235425
STYXL1	serine/threonine/tyrosine interacting-li		0.000154686	0.10871	0.00235582
ZBTB34	zinc finger and BTB domain containing 34		0.000155672	0.110964	0.00236841
USP53	ubiquitin specific peptidase 53		0.0001558	-0.158249	0.00236841
CRLS1	cardiolipin synthase 1		0.00015574	-0.10181	0.00236841
GPRASP1	G protein-coupled receptor associated so		0.000156226	-0.133905	0.00237342
MKL2	MKL/myocardin-like 2		0.000156495	-0.0929828	0.00237605
GABPB1-AS1	GABPB1 antisense RNA 1		0.000156898	-0.123219	0.00237986
FAM120A	family with sequence similarity 120A		0.000156938	0.0597082	0.00237986
TBC1D8	TBC1 domain family, member 8 (with GRAM		0.000157642	0.139778	0.00238907
TOMM20	translocase of outer mitochondrial membr		0.000158048	-0.100751	0.00239345
NCSTN	nicastrin		0.000158125	0.0680223	0.00239345
TRDJ1	T cell receptor delta joining 1		0.000158383	-0.23461	0.00239497
TRAPPC10	trafficking protein particle complex 10		0.000158419	-0.0583529	0.00239497
KRT72	keratin 72, type II		0.00015861	-0.141657	0.00239515
TPGS2	tubulin polyglutamylase complex subunit		0.000158624	-0.118795	0.00239515
SH3YL1	SH3 and SYLF domain containing 1		0.000158821	-0.0888345	0.00239666
TMEM138	transmembrane protein 138		0.000159076	-0.0976981	0.00239904
ZNF117	zinc finger protein 117		0.000160306	0.235907	0.00241612
ADGRL1	adhesion G protein-coupled receptor L1		0.000160934	-0.0809392	0.00242411
TPP2	tripeptidyl peptidase II		0.000161161	-0.110033	0.00242605
FGFBP2	fibroblast growth factor binding protein		0.000162082	-0.191988	0.00243843
TRBV5-6	T cell receptor beta variable 5-6		0.000162414	-0.18145	0.00244193
UBE4B	ubiquitination factor E4B		0.000163192	0.0708199	0.00245175
LOC100133315	transient receptor potential cation chan		0.000163265	-0.0999722	0.00245175
NDRG1	N-myc downstream regulated 1		0.000163405	0.0661356	0.00245236
LAT2	linker for activation of T cells family,		0.000164465	0.085115	0.00246678
EMC3	ER membrane protein complex subunit 3		0.000165161	-0.105484	0.00247572
LENG8	leukocyte receptor cluster (LRC) member		0.000165355	-0.0975015	0.00247712
CANT1	calcium activated nucleotidase 1		0.000167577	0.119335	0.00250888
JMJD8	jumonji domain containing 8		0.000167862	-0.0869084	0.00251164
HNRNPA1P10	heterogeneous nuclear ribonucleoprotein		0.000167969	-0.0900726	0.00251171
NOTCH1	notch 1		0.000169598	0.119143	0.00253454
MBOAT7	membrane bound O-acyltransferase domain		0.000169845	0.133017	0.00253671
SLC25A42	solute carrier family 25, member 42		0.000172224	-0.0763094	0.00257067
TRAJ23	T cell receptor alpha joining 23		0.000173408	-0.109789	0.0025868
LRP1	low density lipoprotein receptor-related		0.000174257	0.16542	0.00259771
CLK2P1	CDC-like kinase 2, pseudogene 1		0.00017435	0.127577	0.00259771
ARL3	ADP-ribosylation factor-like 3		0.000175284	0.106802	0.00260848
MIR2113	microRNA 2113		0.000175197	0.124604	0.00260848
PYGL	phosphorylase, glycogen, liver		0.000175636	0.122623	0.00261215
GDF11	growth differentiation factor 11		0.000175839	-0.0824916	0.00261359
NOG	noggin		0.00017688	-0.114229	0.0026275
SERPIND1	serpin peptidase inhibitor, clade D (hep		0.000177694	-0.08512	0.00263641
TMEM154	transmembrane protein 154		0.000177614	0.0907821	0.00263641
PSMD7	proteasome 26S subunit, non-ATPase 7		0.000178291	-0.0741031	0.00264369
PLEKHF1	pleckstrin homology domain containing, f		0.0001806	-0.116288	0.00267632
RHOA	ras homolog family member A		0.000180805	0.048992	0.00267776
EIF4G3	eukaryotic translation initiation factor		0.000181643	0.0821905	0.00268856
ARSB	arylsulfatase B		0.00018178	0.108013	0.00268897
GRPEL1	GrpE-like 1, mitochondrial (E. coli)		0.000182069	-0.123238	0.00269165
OLIG2	oligodendrocyte lineage transcription fa		0.000182277	-0.108714	0.0026931
LMAN1	lectin, mannose-binding, 1		0.000184486	-0.0900568	0.00272411
RSL1D1	ribosomal L1 domain containing 1		0.000185368	-0.121172	0.0027355
LINC01278	long intergenic non-protein coding RNA 1		0.000185642	-0.134387	0.00273792
C9orf84	chromosome 9 open reading frame 84		0.000186162	0.0775659	0.00274394
MACC1-AS1	MACC1 antisense RNA 1		0.000186481	-0.0512165	0.00274701
IAH1	isoamyl acetate-hydrolyzing esterase 1 h		0.000186734	-0.0897079	0.0027491
TSEN54	TSEN54 tRNA splicing endonuclease subuni		0.000187682	-0.103167	0.00276142
DCP2	decapping mRNA 2		0.00018784	0.0752472	0.00276209
VIM	vimentin		0.000188296	0.0583367	0.00276716
NLRC3	NLR family, CARD domain containing 3		0.000188755	-0.084634	0.00277225
JAZF1	JAZF zinc finger 1		0.000189149	-0.124019	0.00277639
MSRA	methionine sulfoxide reductase A		0.00018948	0.0727014	0.0027796
TJP2	tight junction protein 2		0.00018975	0.105042	0.00278191
RAB11A	RAB11A, member RAS oncogene family		0.000190724	0.0807605	0.00279288
CLTC	clathrin, heavy chain (Hc)		0.000190664	0.0674605	0.00279288
SAMHD1	SAM domain and HD domain 1		0.000191318	0.0757588	0.00279992
SLC25A23	solute carrier family 25 (mitochondrial		0.000191724	-0.144019	0.0028042
UXT	ubiquitously-expressed, prefoldin-like c		0.000192597	-0.0962515	0.00281364
PSMF1	proteasome inhibitor subunit 1		0.000192497	-0.107562	0.00281364
HERC2P10	hect domain and RLD 2 pseudogene 10		0.000194211	-0.140148	0.00283199
MAP3K1	mitogen-activated protein kinase kinase		0.000194539	0.0563817	0.00283199
ELAC2	elaC ribonuclease Z 2		0.000194004	-0.0786047	0.00283199
TUBGCP6	tubulin, gamma complex associated protei		0.000194415	-0.0822249	0.00283199
SGPL1	sphingosine-1-phosphate lyase 1		0.000194499	0.102438	0.00283199
FAM210B	family with sequence similarity 210, mem		0.000194407	-0.157269	0.00283199
STRN	striatin, calmodulin binding protein		0.000194698	0.0875184	0.00283262
HPR	haptoglobin-related protein		0.000196977	-0.113733	0.00286147
XYLT1	xylosyltransferase I		0.000196853	0.0890376	0.00286147
MRPS34	mitochondrial ribosomal protein S34		0.000197027	-0.098181	0.00286147
CLMN	calmin (calponin-like, transmembrane)		0.000197448	0.111519	0.00286589
CTC1	CTS telomere maintenance complex compone		0.000197651	-0.0838493	0.00286716
DARS	aspartyl-tRNA synthetase		0.000198	-0.107412	0.00287054
VNN2	vanin 2		0.000198292	0.108179	0.00287266
ATP6V1F	ATPase, H+ transporting, lysosomal 14kDa		0.000198379	-0.0798506	0.00287266
UBA2	ubiquitin-like modifier activating enzym		0.000198673	-0.0934223	0.00287524
RPL35	ribosomal protein L35		0.000198977	-0.19503	0.00287796
LOC100130520	CD300c molecule-like		0.000199424	0.102861	0.00288274
ATM	ATM serine/threonine kinase		0.000200459	-0.107373	0.002896
PTPN4	protein tyrosine phosphatase, non-recept		0.000200661	-0.112854	0.00289723
SLC35A2	solute carrier family 35 (UDP-galactose		0.000202189	0.0792011	0.00291758
LOC731424	uncharacterized LOC731424		0.000202429	0.186844	0.00291934
MIF	macrophage migration inhibitory factor (		0.000204288	-0.119384	0.00294272
FOXJ3	forkhead box J3		0.000204225	-0.0725998	0.00294272
LINC01132	long intergenic non-protein coding RNA 1		0.000204598	0.0698314	0.00294548
AMN1	antagonist of mitotic exit network 1 hom		0.000204798	0.108401	0.00294663
RASSF1	Ras association (RalGDS/AF-6) domain fam		0.000205023	-0.10041	0.00294817
SNCA	synuclein, alpha (non A4 component of am		0.000205292	-0.135459	0.00294859
DDX50	DEAD (Asp-Glu-Ala-Asp) box polypeptide 5		0.000205219	-0.106076	0.00294859
TRIM59	tripartite motif containing 59		0.000205981	-0.124462	0.00295678
HIST1H2BK	histone cluster 1, H2bk		0.000206443	0.127637	0.00296169
EFCAB12	EF-hand calcium binding domain 12		0.00020726	0.0999209	0.00297169
OMG	oligodendrocyte myelin glycoprotein		0.000207882	0.0770425	0.00297888
ZDHHC9	zinc finger, DHHC-type containing 9		0.000208647	-0.102416	0.00298642
LIMA1	LIM domain and actin binding 1		0.000208688	-0.136054	0.00298642
PANK2	pantothenate kinase 2		0.000208771	0.0869377	0.00298642
MBD3L2	methyl-CpG binding domain protein 3-like		0.000208907	-0.247718	0.00298665
HACL1	2-hydroxyacyl-CoA lyase 1		0.000209771	-0.0939191	0.00299727
GNAS	GNAS complex locus		0.000209903	-0.059202	0.00299742
VPS37C	vacuolar protein sorting 37 homolog C (S		0.000210191	0.132949	0.0029998
FRY	furry homolog (Drosophila)		0.000210317	0.0903432	0.00299987
MATK	megakaryocyte-associated tyrosine kinase		0.000210647	-0.090173	0.00300285
KLHDC4	kelch domain containing 4		0.000213498	-0.0857037	0.00304173
PHF1	PHD finger protein 1		0.000213907	-0.0645233	0.00304581
SPATS2	spermatogenesis associated, serine-rich		0.00021423	-0.119752	0.00304689
SYMPK	symplekin		0.000214195	-0.0711257	0.00304689
ABHD14B	abhydrolase domain containing 14B		0.000214539	-0.12052	0.00304954
LILRB2	leukocyte immunoglobulin-like receptor,		0.000214832	0.105547	0.00305194
ALOX5AP	arachidonate 5-lipoxygenase-activating p		0.000215428	0.108258	0.00305866
NDFIP2	Nedd4 family interacting protein 2		0.000215592	-0.0716759	0.00305873
XPO7	exportin 7		0.000215681	-0.0833251	0.00305873
POMGNT1	protein O-linked mannose N-acetylglucosa		0.000216251	-0.0928996	0.00306507
CAPZA2	capping protein (actin filament) muscle		0.000216714	0.200264	0.00306987
EXOSC6	exosome component 6		0.000217106	-0.0736965	0.003071
AGO4	argonaute RISC catalytic component 4		0.000217166	0.0721801	0.003071
SUSD3	sushi domain containing 3		0.000217131	-0.112833	0.003071
LINC01169	long intergenic non-protein coding RNA 1		0.000219473	0.0725601	0.00310184
AGK	acylglycerol kinase		0.000219693	-0.118052	0.00310318
LINC01004	long intergenic non-protein coding RNA 1		0.000220763	0.121201	0.00311652
IL18RAP	interleukin 18 receptor accessory protei		0.000220921	0.173314	0.00311696
AHCTF1	AT hook containing transcription factor		0.000221141	0.0970924	0.00311829
TRBJ2-6	T cell receptor beta joining 2-6		0.000222446	-0.112676	0.00313312
DDAH2	dimethylarginine dimethylaminohydrolase		0.00022234	0.0930775	0.00313312
SEP15	15 kDa selenoprotein		0.000222606	-0.0749957	0.00313359
BIN1	bridging integrator 1		0.000223357	-0.0806212	0.00314044
SEC14L4	SEC14-like lipid binding 4		0.000223473	-0.116675	0.00314044
RMRP	RNA component of mitochondrial RNA proce		0.000223311	-0.0974525	0.00314044
NME8	NME/NM23 family member 8		0.000223671	0.123822	0.00314078
PLCH1	phospholipase C, eta 1		0.000223752	-0.0761961	0.00314078
STEAP2	STEAP family member 2, metalloreductase		0.0002242	-0.0583371	0.00314528
RASA4CP	RAS p21 protein activator 4C, pseudogene		0.000224521	-0.108144	0.003148
YLPM1	YLP motif containing 1		0.000224648	-0.080032	0.003148
CRTAP	cartilage associated protein		0.000225899	-0.0773834	0.00316374
IL22	interleukin 22		0.000226862	-0.0480636	0.00317543
C19orf52	chromosome 19 open reading frame 52		0.000229926	-0.0801342	0.0032165
HMOX1	heme oxygenase 1		0.000230682	0.120766	0.00322343
JRK	Jrk helix-turn-helix protein		0.000230678	-0.0918365	0.00322343
UIMC1	ubiquitin interaction motif containing 1		0.000230827	0.10152	0.00322362
NPTN	neuroplastin		0.000231516	0.0599813	0.00323142
LOC399715	uncharacterized LOC399715		0.000231829	0.150046	0.00323397
ATP6V0A2	ATPase, H+ transporting, lysosomal V0 su		0.000232408	-0.104797	0.00324022
MRPL53	mitochondrial ribosomal protein L53		0.000232727	-0.0988587	0.00324284
PPIL1	peptidylprolyl isomerase (cyclophilin)-l		0.000233285	-0.123218	0.00324695
HERPUD1	homocysteine-inducible, endoplasmic reti		0.000233278	0.0671413	0.00324695
HARS	histidyl-tRNA synthetase		0.000234819	-0.170456	0.00326647
ASRGL1	asparaginase like 1		0.000236098	-0.117427	0.00328242
GALNT7	polypeptide N-acetylgalactosaminyltransf		0.000236512	0.0904402	0.00328632
IGIP	IgA-inducing protein		0.000237206	-0.13839	0.00329412
DPP7	dipeptidyl-peptidase 7		0.000238027	-0.0699693	0.00330319
TCERG1	transcription elongation regulator 1		0.000238127	-0.089354	0.00330319
CCDC28A	coiled-coil domain containing 28A		0.000240092	0.0906487	0.00332859
MBTPS2	membrane-bound transcription factor pept		0.000241312	-0.132998	0.00334362
PIGT	phosphatidylinositol glycan anchor biosy		0.00024185	-0.0656325	0.0033492
LOC100129697	uncharacterized LOC100129697		0.000243177	0.102465	0.00336569
TIMM22	translocase of inner mitochondrial membr		0.000243426	-0.0806751	0.00336726
RCOR1	REST corepressor 1		0.000243694	0.0719478	0.00336908
SLC12A6	solute carrier family 12 (potassium/chlo		0.000243949	0.0703734	0.00337072
RASGRP1	RAS guanyl releasing protein 1 (calcium		0.000244096	-0.0983828	0.00337087
ASGR2	asialoglycoprotein receptor 2		0.000245789	0.101244	0.00339046
LOC102546298	uncharacterized LOC102546298		0.000245784	0.0706908	0.00339046
ZNF154	zinc finger protein 154		0.000247481	-0.124032	0.0034119
ZNF185	zinc finger protein 185 (LIM domain)		0.000247831	0.0922971	0.00341482
TRIM28	tripartite motif containing 28		0.000248029	-0.0709109	0.00341564
WDR77	WD repeat domain 77		0.000248367	-0.0787884	0.00341839
CCDC13	coiled-coil domain containing 13		0.000249629	0.0792817	0.00343385
ALG13	ALG13, UDP-N-acetylglucosaminyltransfera		0.000250827	-0.0757841	0.00344763
RNVU1-15	RNA, variant U1 small nuclear 15		0.000250909	-0.130463	0.00344763
FAM107B	family with sequence similarity 107, mem		0.000251491	0.101609	0.00345371
DUSP7	dual specificity phosphatase 7		0.000253639	-0.0889397	0.00348127
SNORD114-29	small nucleolar RNA, C/D box 114-29		0.000253885	0.037491	0.00348271
SPAG8	sperm associated antigen 8		0.000255029	-0.0729694	0.00349647
TRAV8-3	T cell receptor alpha variable 8-3		0.000256933	-0.13481	0.00351689
SUSD6	sushi domain containing 6		0.000256796	0.104565	0.00351689
CCR1	chemokine (C-C motif) receptor 1		0.000256945	0.13958	0.00351689
SPON1	spondin 1, extracellular matrix protein		0.000259389	-0.0735113	0.00354837
C9orf142	chromosome 9 open reading frame 142		0.0002603	-0.0796103	0.00355887
SIRT7	sirtuin 7		0.000261026	0.0813333	0.00356683
HOXC9	homeobox C9		0.00026285	-0.101894	0.00358977
ARG1	arginase 1		0.000263542	0.148877	0.00359597
DERA	deoxyribose-phosphate aldolase (putative		0.000263595	0.104093	0.00359597
MIR223	microRNA 223		0.000266657	0.130611	0.00363574
IFIT2	interferon-induced protein with tetratri		0.000266873	0.216255	0.00363668
CLEC17A	C-type lectin domain family 17, member A		0.000269053	0.111911	0.00366437
ILF2	interleukin enhancer binding factor 2		0.000269556	-0.0900416	0.00366919
RPL27	ribosomal protein L27		0.000270528	-0.216968	0.00367844
KAT2B	K(lysine) acetyltransferase 2B		0.000270533	-0.0701386	0.00367844
CDC27	cell division cycle 27		0.000271259	-0.0800255	0.0036863
CCNJL	cyclin J-like		0.000272585	0.157969	0.00370049
MMS22L	MMS22-like, DNA repair protein		0.000272603	-0.116056	0.00370049
MIR29B1	microRNA 29b-1		0.000273285	0.101917	0.00370771
MYH13	myosin, heavy chain 13, skeletal muscle		0.000273829	0.0784172	0.00371305
GPRIN3	GPRIN family member 3		0.000274063	-0.0920974	0.00371419
HOPX	HOP homeobox		0.000274888	-0.112201	0.00372333
DPY19L3	dpy-19-like 3 (C. elegans)		0.000275696	0.105659	0.00373223
LNPEP	leucyl/cystinyl aminopeptidase		0.000275921	-0.0888563	0.00373303
ST3GAL1	ST3 beta-galactoside alpha-2,3-sialyltra		0.000276056	-0.0569935	0.00373303
LRRC4	leucine rich repeat containing 4		0.000276682	0.124365	0.00373945
LOC283440	uncharacterized LOC283440		0.000278646	-0.0688741	0.00376393
SMAD4	SMAD family member 4		0.000280053	-0.0443778	0.00378087
CACUL1	CDK2-associated, cullin domain 1		0.000280624	0.0642806	0.00378651
LOC105378145	uncharacterized LOC105378145		0.000282549	0.0935432	0.00381041
OR4D6	olfactory receptor, family 4, subfamily		0.000283547	0.118728	0.00382178
LINC00282	long intergenic non-protein coding RNA 2		0.000284552	0.0958977	0.00383115
SGK494	uncharacterized serine/threonine-protein		0.000284463	0.110527	0.00383115
SRSF2	serine/arginine-rich splicing factor 2		0.000286472	-0.0586213	0.0038549
RAB21	RAB21, member RAS oncogene family		0.000288699	0.0932067	0.00388276
ZC3H12B	zinc finger CCCH-type containing 12B		0.000289263	-0.0696559	0.00388809
C12orf65	chromosome 12 open reading frame 65		0.00028941	-0.0831469	0.00388809
USF1	upstream transcription factor 1		0.000291505	0.0826695	0.00391411
NUP50-AS1	NUP50 antisense RNA 1 (head to head)		0.000292046	0.120732	0.00391924
LMTK2	lemur tyrosine kinase 2		0.000292545	0.116785	0.00392382
PURB	purine-rich element binding protein B		0.000292912	0.0777924	0.0039266
SH3BP1	SH3-domain binding protein 1		0.000293151	-0.0876873	0.00392768
LOC101928797	uncharacterized LOC101928797		0.000294556	-0.0483067	0.00394438
NCL	nucleolin		0.000295482	-0.0972736	0.00394825
EIF3H	eukaryotic translation initiation factor		0.000295073	-0.0827195	0.00394825
IKBKE	inhibitor of kappa light polypeptide gen		0.000295484	-0.116814	0.00394825
NACC2	NACC family member 2, BEN and BTB (POZ)		0.000295472	0.0978416	0.00394825
EMC10	ER membrane protein complex subunit 10		0.000295749	-0.0675316	0.00394965
MIR125A	microRNA 125a		0.000296676	-0.0622937	0.00395989
OR1A2	olfactory receptor, family 1, subfamily		0.000296889	0.101368	0.0039606
KRTAP5-5	keratin associated protein 5-5		0.000299009	-0.0923247	0.00398674
MTX3	metaxin 3		0.000300151	-0.134129	0.00399981
SEC24D	SEC24 homolog D, COPII coat complex comp		0.000300829	0.10634	0.00400667
LOC101927494	uncharacterized LOC101927494		0.000301929	0.0687673	0.00401917
SOD1	superoxide dismutase 1, soluble		0.000303918	-0.119846	0.00404347
NFE2	nuclear factor, erythroid 2		0.000304469	0.119545	0.00404862
PLEKHB2	pleckstrin homology domain containing, f		0.000305864	0.0760683	0.00406498
LOC101928438	uncharacterized LOC101928438		0.000306265	0.0796592	0.00406813
ERI3-IT1	ERI3 intronic transcript 1		0.000309125	-0.0910207	0.00410392
FAR1	fatty acyl CoA reductase 1		0.000309304	0.0960839	0.00410409
SNORD105B	small nucleolar RNA, C/D box 105B		0.000310896	-0.0789942	0.00412299
SIGMAR1	sigma non-opioid intracellular receptor		0.000311099	-0.102194	0.00412347
CCL5	chemokine (C-C motif) ligand 5		0.00031213	-0.0868084	0.00413493
TAF9	TAF9 RNA polymerase II, TATA box binding		0.000313099	-0.227923	0.00414554
SIDT2	SID1 transmembrane family, member 2		0.000314658	0.0865929	0.00416396
HTR7P1	5-hydroxytryptamine (serotonin) receptor		0.000317328	0.125944	0.00419705
MED8	mediator complex subunit 8		0.000318714	0.0789836	0.00421312
STK40	serine/threonine kinase 40		0.00031918	0.104898	0.00421703
KCNJ10	potassium channel, inwardly rectifying s		0.000319369	-0.0814089	0.00421727
KRTAP10-8	keratin associated protein 10-8		0.000320063	-0.0796598	0.00422418
KLF10	Kruppel-like factor 10		0.000321032	0.0996199	0.00423471
NXPH3	neurexophilin 3		0.000321264	0.121588	0.00423552
UQCRC2	ubiquinol-cytochrome c reductase core pr		0.000321549	-0.0981564	0.00423701
ACADSB	acyl-CoA dehydrogenase, short/branched c		0.000323017	-0.118455	0.00425409
MIR29A	microRNA 29a		0.000324238	0.127263	0.00426562
SLFN11	schlafen family member 11		0.000324076	0.103409	0.00426562
SPATA5	spermatogenesis associated 5		0.000327137	-0.106003	0.00430148
ANXA5	annexin A5		0.000327413	0.0860658	0.00430282
SNORD49B	small nucleolar RNA, C/D box 49B		0.000327831	-0.140798	0.00430603
LINC00862	long intergenic non-protein coding RNA 8		0.000329185	0.132204	0.00432152
NPLOC4	NPL4 homolog, ubiquitin recognition fact		0.000331659	-0.0457168	0.00435168
TCN1	transcobalamin I (vitamin B12 binding pr		0.000332023	0.128219	0.00435415
SFRP5	secreted frizzled-related protein 5		0.000333539	-0.0781519	0.00437171
NDUFA11	NADH dehydrogenase (ubiquinone) 1 alpha		0.000334119	-0.067629	0.00437699
ASXL2	additional sex combs like transcriptiona		0.000334432	0.105666	0.00437878
PHKB	phosphorylase kinase, beta		0.000336204	0.0643775	0.00439965
KLHL12	kelch-like family member 12		0.000337212	0.10659	0.0044105
RASSF3	Ras association (RalGDS/AF-6) domain fam		0.000337579	0.066478	0.00441298
TTC26	tetratricopeptide repeat domain 26		0.000338246	0.131794	0.00441936
PDE4B	phosphodiesterase 4B, cAMP-specific		0.000338837	0.116523	0.00442473
EXOSC2	exosome component 2		0.000339876	-0.111538	0.00443597
PVRL2	poliovirus receptor-related 2 (herpesvir		0.000340207	0.103651	0.00443794
PPP1R8	protein phosphatase 1, regulatory subuni		0.000340548	-0.0683209	0.00444005
PLEKHA5	pleckstrin homology domain containing, f		0.000341146	-0.0649138	0.00444316
LAX1	lymphocyte transmembrane adaptor 1		0.000341022	-0.0785384	0.00444316
APOL2	apolipoprotein L, 2		0.000341786	0.120156	0.00444915
SNORD100	small nucleolar RNA, C/D box 100		0.00034391	-0.181794	0.00447167
PKN2-AS1	PKN2 antisense RNA 1		0.000343929	0.111137	0.00447167
CCSAP	centriole, cilia and spindle-associated		0.000344058	0.0719616	0.00447167
PCDHB7	protocadherin beta 7		0.000344463	0.0626847	0.00447458
NECAP2	NECAP endocytosis associated 2		0.000345171	-0.0563057	0.00447994
LINC01352	long intergenic non-protein coding RNA 1		0.000345238	0.0789309	0.00447994
CD200R1	CD200 receptor 1		0.000345445	-0.122961	0.00448028
LRRC25	leucine rich repeat containing 25		0.000346448	0.0997679	0.00449093
FARSA	phenylalanyl-tRNA synthetase, alpha subu		0.000346852	-0.0692332	0.00449381
PDLIM5	PDZ and LIM domain 5		0.000348477	0.0854834	0.0045125
SLAMF7	SLAM family member 7		0.000349814	-0.10473	0.00452745
PNPLA2	patatin-like phospholipase domain contai		0.000353106	-0.112321	0.00456766
ADARB1	adenosine deaminase, RNA-specific, B1		0.000353598	-0.0791267	0.00457164
ITFG2	integrin alpha FG-GAP repeat containing		0.000354291	-0.0782998	0.00457821
TRAJ39	T cell receptor alpha joining 39		0.000355436	-0.139121	0.0045906
TRIM27	tripartite motif containing 27		0.000356257	0.0613915	0.00459881
PMPCB	peptidase (mitochondrial processing) bet		0.000358672	-0.0921012	0.00462668
F2RL2	coagulation factor II (thrombin) recepto		0.000358791	0.0965679	0.00462668
TRAV26-1	T cell receptor alpha variable 26-1		0.000359195	-0.138982	0.00462948
SIGLEC7	sialic acid binding Ig-like lectin 7		0.00035945	0.115754	0.00463035
IGLV6-57	immunoglobulin lambda variable 6-57		0.000359833	-0.201603	0.00463288
ACPP	acid phosphatase, prostate		0.000361158	0.0795138	0.00464752
DNAJC19	DnaJ (Hsp40) homolog, subfamily C, membe		0.000361767	-0.132931	0.00465293
TAS2R7	taste receptor, type 2, member 7		0.000362017	-0.0325484	0.00465373
LOC100288846	uncharacterized LOC100288846		0.000362874	-0.0800274	0.00466232
NONO	non-POU domain containing, octamer-bindi		0.000365849	-0.0726969	0.00469323
MIR371B	microRNA 371b		0.00036578	0.140301	0.00469323
YPEL3	yippee-like 3		0.00036547	-0.0781634	0.00469323
MACF1	microtubule-actin crosslinking factor 1		0.000366165	-0.0775686	0.00469485
LRRC57	leucine rich repeat containing 57		0.00036652	0.0822397	0.00469697
LOC102724064	proline-rich receptor-like protein kinas		0.000367498	-0.115981	0.00470706
MTMR3	myotubularin related protein 3		0.000367697	0.0804304	0.00470716
IMPDH1	IMP (inosine 5'-monophosphate) dehydroge		0.000368896	0.0724102	0.00471764
SNRPA	small nuclear ribonucleoprotein polypept		0.000368745	-0.0618342	0.00471764
NTNG2	netrin G2		0.000371203	0.147368	0.00474468
ZYG11B	zyg-11 family member B, cell cycle regul		0.000371592	0.0704961	0.00474721
ZNF844	zinc finger protein 844		0.000371906	0.182001	0.00474877
LRWD1	leucine-rich repeats and WD repeat domai		0.00037422	0.104404	0.00477584
G6PC3	glucose 6 phosphatase, catalytic, 3		0.000374499	-0.0736549	0.00477694
PSMB7	proteasome subunit beta 7		0.000375264	-0.0773511	0.00478423
GRN	granulin		0.000378207	0.0902046	0.0048143
EMD	emerin		0.000378165	-0.121545	0.0048143
CHIC2	cysteine-rich hydrophobic domain 2		0.000378015	0.0950831	0.0048143
E2F3	E2F transcription factor 3		0.000378743	0.0891913	0.00481864
MIR410	microRNA 410		0.000379597	-0.0244561	0.00482455
AGAP3	ArfGAP with GTPase domain, ankyrin repea		0.000379412	-0.110902	0.00482455
TNFAIP8L1	tumor necrosis factor, alpha-induced pro		0.000381228	-0.0959609	0.00484279
CEBPD	CCAAT/enhancer binding protein (C/EBP),		0.000383089	0.117631	0.00486394
BACH1	BTB and CNC homology 1, basic leucine zi		0.000383929	0.0735827	0.0048721
NUP210	nucleoporin 210kDa		0.000385441	-0.0712234	0.00488877
LINC01215	long intergenic non-protein coding RNA 1		0.00038564	-0.144611	0.0048888
HAS2-AS1	HAS2 antisense RNA 1		0.000385866	-0.0565853	0.00488889
PRSS33	protease, serine, 33		0.000386043	-0.107746	0.00488889
CENPC	centromere protein C		0.000387438	-0.11818	0.00490404
FAM177A1	family with sequence similarity 177, mem		0.000388852	0.173709	0.00491833
STK11	serine/threonine kinase 11		0.000388965	-0.0920174	0.00491833
CIPC	CLOCK-interacting pacemaker		0.000389678	0.132995	0.00492483
UBE2W	ubiquitin-conjugating enzyme E2W (putati		0.000390879	0.120009	0.00493749
CASP8AP2	caspase 8 associated protein 2		0.000392139	-0.133022	0.00495088
MRPL42	mitochondrial ribosomal protein L42		0.000393939	-0.171897	0.00497107
IP6K2	inositol hexakisphosphate kinase 2		0.000394718	0.0717929	0.00497582
RNF44	ring finger protein 44		0.000394714	-0.117332	0.00497582
H2AFY	H2A histone family, member Y		0.000395827	0.0604887	0.00498725
CSAD	cysteine sulfinic acid decarboxylase		0.000396189	0.108354	0.00498928
WDR5	WD repeat domain 5		0.000397264	-0.106517	0.00499949
CYB5R3	cytochrome b5 reductase 3		0.000397404	-0.0928221	0.00499949
GALNS	galactosamine (N-acetyl)-6-sulfatase		0.000398339	0.0767258	0.0050087
KIAA0907	KIAA0907		0.000400354	-0.0552675	0.00503148
NUP50	nucleoporin 50kDa		0.000401291	0.0906417	0.00504069
PPRC1	peroxisome proliferator-activated recept		0.000401702	-0.0852814	0.0050433
SFXN1	sideroflexin 1		0.000402237	-0.109808	0.00504745
EDA2R	ectodysplasin A2 receptor		0.000405011	-0.0813567	0.00507968
MOGS	mannosyl-oligosaccharide glucosidase		0.000405445	-0.0888286	0.00508255
NFIC	nuclear factor I/C (CCAAT-binding transc		0.000406546	-0.105156	0.00509377
GPX7	glutathione peroxidase 7		0.000408695	-0.0992213	0.00511551
SLC35A4	solute carrier family 35, member A4		0.000408675	-0.0778608	0.00511551
SNHG12	small nucleolar RNA host gene 12		0.00041057	-0.125983	0.00513638
CC2D2A	coiled-coil and C2 domain containing 2A		0.000411726	0.042562	0.00514824
SYVN1	synovial apoptosis inhibitor 1, synoviol		0.000412558	-0.103422	0.00515603
GPN2	GPN-loop GTPase 2		0.000415702	-0.0720333	0.00518486
ENDOU	endonuclease, polyU-specific		0.000415521	0.0893992	0.00518486
CLINT1	clathrin interactor 1		0.000415703	-0.0648425	0.00518486
PLEKHG3	pleckstrin homology domain containing, f		0.000415139	0.128063	0.00518486
RASSF2	Ras association (RalGDS/AF-6) domain fam		0.00041888	0.0673357	0.00522186
FSTL3	follistatin-like 3 (secreted glycoprotei		0.000419876	0.092177	0.00523163
TTC17	tetratricopeptide repeat domain 17		0.000420241	-0.0711485	0.00523355
CSNK2A2	casein kinase 2, alpha prime polypeptide		0.000421017	-0.0691681	0.00524058
ZNF683	zinc finger protein 683		0.000423807	-0.143475	0.00527264
SNRNP35	small nuclear ribonucleoprotein 35kDa (U		0.000424289	0.0687508	0.00527599
[truncated: 22,744 more rows]

## Sheet: S1.02 M2 SD in R vs NR
S1.02 [M2] Effect of Time Point x Responders vs. Non-responders
		Timepoint	T2 vs. T1
			P < 0.05		FDR q < 0.05
		Total	4358		360
		Up	2188		150
		Down	2170		210
					FDR q < 0.1
		Total			999
		Up			454
		Down			545
gene.symbol	gene.title		p.uncorrected	estimate	pval.fdr
DNER	delta/notch-like EGF repeat containing		1.05359e-08	0.194149	0.000170023
LPCAT2	lysophosphatidylcholine acyltransferase		1.7667e-08	0.326533	0.000170023
SLC10A5	solute carrier family 10, member 5		2.0623e-08	-0.627528	0.000170023
PCID2	PCI domain containing 2		3.38078e-08	-0.300504	0.000209042
TESC-AS1	TESC antisense RNA 1 (head to head)		2.55336e-07	-0.306984	0.0011801
BECN1	beclin 1, autophagy related		2.8628e-07	0.214582	0.0011801
IFT74	intraflagellar transport 74		3.89231e-07	-0.43961	0.00137527
ZNF790	zinc finger protein 790		8.62987e-07	-0.292214	0.00266803
GSR	glutathione reductase		1.18219e-06	0.178718	0.00297074
LINC01125	long intergenic non-protein coding RNA 1		1.20112e-06	-0.163892	0.00297074
PAK1	p21 protein (Cdc42/Rac)-activated kinase		1.91283e-06	0.255956	0.00388674
TMEM243	transmembrane protein 243, mitochondrial		1.98943e-06	-0.240184	0.00388674
LINC00640	long intergenic non-protein coding RNA 6		2.04293e-06	0.332639	0.00388674
ANKHD1	ankyrin repeat and KH domain containing		2.33534e-06	-0.315995	0.00412572
C4BPA	complement component 4 binding protein,		2.96366e-06	0.320929	0.00486581
TRAJ24	T cell receptor alpha joining 24		3.14774e-06	-0.305926	0.00486581
TRAJ22	T cell receptor alpha joining 22		3.93064e-06	-0.364131	0.00571862
TRAJ31	T cell receptor alpha joining 31		5.50294e-06	-0.374306	0.00660007
TLE4	transducin-like enhancer of split 4		5.91353e-06	0.186024	0.00660007
LOC100507384	uncharacterized LOC100507384		6.10249e-06	-0.346934	0.00660007
TRAJ13	T cell receptor alpha joining 13		6.12927e-06	-0.463517	0.00660007
TRAJ39	T cell receptor alpha joining 39		6.52171e-06	-0.398777	0.00660007
GOLGA8B	golgin A8 family, member B		6.63092e-06	-0.52845	0.00660007
TRAV22	T cell receptor alpha variable 22		6.72358e-06	-0.38493	0.00660007
LOC100506675	uncharacterized LOC100506675		6.96589e-06	-0.174064	0.00660007
PCED1B-AS1	PCED1B antisense RNA 1		7.25831e-06	-0.299763	0.00660007
TXNRD2	thioredoxin reductase 2		7.70362e-06	0.301496	0.00660007
ZC3H6	zinc finger CCCH-type containing 6		7.71852e-06	-0.286676	0.00660007
DSE	dermatan sulfate epimerase		7.73873e-06	0.32251	0.00660007
LOC100506083	uncharacterized LOC100506083		8.22195e-06	-0.256319	0.00677845
OR4K14	olfactory receptor, family 4, subfamily		8.92091e-06	0.232221	0.00711744
SMOX	spermine oxidase		9.43754e-06	0.463377	0.00724238
MPO	myeloperoxidase		9.70438e-06	0.352016	0.00724238
LRRN4	leucine rich repeat neuronal 4		9.95597e-06	-0.220315	0.00724238
TRAJ41	T cell receptor alpha joining 41		1.0643e-05	-0.306607	0.00727541
METTL5	methyltransferase like 5		1.07238e-05	-0.415758	0.00727541
TMED10	transmembrane p24 trafficking protein 10		1.10676e-05	0.284181	0.00727541
HIPK1-AS1	HIPK1 antisense RNA 1		1.1178e-05	-0.252363	0.00727541
ANAPC2	anaphase promoting complex subunit 2		1.23447e-05	0.269224	0.00746329
USF1	upstream transcription factor 1		1.23617e-05	0.228683	0.00746329
OR5D13	olfactory receptor, family 5, subfamily		1.24515e-05	0.142392	0.00746329
MYCBP2-AS1	MYCBP2 antisense RNA 1		1.29401e-05	0.222929	0.00746329
CDKN1A	cyclin-dependent kinase inhibitor 1A (p2		1.29754e-05	0.256617	0.00746329
TRAJ45	T cell receptor alpha joining 45		1.3864e-05	-0.311504	0.00779316
EIF3J-AS1	EIF3J antisense RNA 1 (head to head)		1.43891e-05	-0.306715	0.00790855
LOC100335030	FGFR1 oncogene partner 2 pseudogene		1.50258e-05	0.256458	0.00803371
DDX25	DEAD (Asp-Glu-Ala-Asp) box helicase 25		1.54114e-05	0.223212	0.00803371
TRAJ32	T cell receptor alpha joining 32		1.55912e-05	-0.307189	0.00803371
TRAJ43	T cell receptor alpha joining 43		1.62553e-05	-0.328812	0.00810644
TRAJ23	T cell receptor alpha joining 23		1.66911e-05	-0.288704	0.00810644
LOC101928327	uncharacterized LOC101928327		1.67157e-05	-0.171067	0.00810644
CCDC77	coiled-coil domain containing 77		1.70681e-05	-0.291082	0.00811819
DNM2	dynamin 2		1.92229e-05	0.114632	0.00897055
LINC00847	long intergenic non-protein coding RNA 8		1.99352e-05	-0.200163	0.0090316
MARK1	MAP/microtubule affinity-regulating kina		2.0084e-05	-0.174345	0.0090316
SPRR3	small proline-rich protein 3		2.06276e-05	-0.246654	0.0091104
SLC16A7	solute carrier family 16 (monocarboxylat		2.15886e-05	-0.258298	0.00931485
TM2D3	TM2 domain containing 3		2.21357e-05	-0.235613	0.00931485
GPR18	G protein-coupled receptor 18		2.22204e-05	-0.3322	0.00931485
IRF1	interferon regulatory factor 1		2.30679e-05	0.221657	0.00935753
MIRLET7D	microRNA let-7d		2.37657e-05	-0.321113	0.00935753
MAGEB17	melanoma antigen family B17		2.40555e-05	-0.188261	0.00935753
CDK19	cyclin-dependent kinase 19		2.41987e-05	0.252989	0.00935753
ARHGEF15	Rho guanine nucleotide exchange factor (		2.42139e-05	0.241049	0.00935753
MIR641	microRNA 641		2.52504e-05	-0.182331	0.00951286
SETD7	SET domain containing (lysine methyltran		2.53851e-05	0.252958	0.00951286
PPFIBP1	PTPRF interacting protein, binding prote		2.60729e-05	-0.189053	0.00951499
HLX	H2.0-like homeobox		2.61602e-05	0.46595	0.00951499
TRAJ36	T cell receptor alpha joining 36		2.81247e-05	-0.304951	0.0100813
NLGN4Y-AS1	NLGN4Y antisense RNA 1		2.95801e-05	-0.327328	0.0103282
ELANE	elastase, neutrophil expressed		3.04774e-05	0.408875	0.0103282
FTL	ferritin, light polypeptide		3.05876e-05	0.123471	0.0103282
HNRNPU-AS1	HNRNPU antisense RNA 1		3.06311e-05	-0.310267	0.0103282
DZIP3	DAZ interacting zinc finger protein 3		3.09015e-05	-0.330399	0.0103282
HIP1	huntingtin interacting protein 1		3.47327e-05	0.335185	0.0111008
SNORD114-16	small nucleolar RNA, C/D box 114-16		3.57301e-05	-0.239253	0.0111008
OSCAR	osteoclast associated, immunoglobulin-li		3.57528e-05	0.302851	0.0111008
NAE1	NEDD8 activating enzyme E1 subunit 1		3.58238e-05	-0.282828	0.0111008
CAMK4	calcium/calmodulin-dependent protein kin		3.58459e-05	-0.300772	0.0111008
ZDBF2	zinc finger, DBF-type containing 2		3.60218e-05	-0.252988	0.0111008
RBMX2	RNA binding motif protein, X-linked 2		3.63548e-05	-0.298954	0.0111008
EXOSC3	exosome component 3		3.90836e-05	-0.267057	0.0114732
ZNF235	zinc finger protein 235		3.91812e-05	-0.31289	0.0114732
ZNF136	zinc finger protein 136		3.93038e-05	-0.276666	0.0114732
PCNP	PEST proteolytic signal containing nucle		3.98556e-05	-0.26122	0.0114732
KIAA1524	KIAA1524		3.98938e-05	-0.252789	0.0114732
ADIPOR2	adiponectin receptor 2		4.18581e-05	0.319324	0.0118171
RPS29	ribosomal protein S29		4.20452e-05	-0.399386	0.0118171
F11R	F11 receptor		4.28158e-05	0.279137	0.0118234
CTSA	cathepsin A		4.30237e-05	0.189229	0.0118234
ANKRD26	ankyrin repeat domain 26		4.39617e-05	-0.279779	0.0118983
MTIF2	mitochondrial translational initiation f		4.42584e-05	-0.294297	0.0118983
AMFR	autocrine motility factor receptor, E3 u		4.4886e-05	0.184817	0.0119373
ZNF669	zinc finger protein 669		5.08219e-05	-0.287018	0.0132838
CAV3	caveolin 3		5.10233e-05	-0.223601	0.0132838
CNTN4-AS1	CNTN4 antisense RNA 1		5.26756e-05	0.183057	0.013482
LINC01526	long intergenic non-protein coding RNA 1		5.28749e-05	0.147261	0.013482
WDR64	WD repeat domain 64		5.52813e-05	-0.092898	0.0139214
YPEL4	yippee-like 4		5.57239e-05	0.237092	0.0139214
MGAT1	mannosyl (alpha-1,3-)-glycoprotein beta-		5.86397e-05	0.185381	0.0145033
LRRC73	leucine rich repeat containing 73		5.9726e-05	0.248736	0.0146258
HOXA10	homeobox A10		6.22525e-05	0.255467	0.0150184
ABCC8	ATP-binding cassette, sub-family C (CFTR		6.25438e-05	-0.164173	0.0150184
LOC152225	uncharacterized LOC152225		6.7121e-05	-0.179881	0.0158474
KCNA2	potassium channel, voltage gated shaker		6.72776e-05	-0.181396	0.0158474
JPH1	junctophilin 1		6.98566e-05	0.214727	0.016067
LOC101929153	uncharacterized LOC101929153		7.04176e-05	0.167843	0.016067
PFKFB2	6-phosphofructo-2-kinase/fructose-2,6-bi		7.09613e-05	0.293051	0.016067
LOC148709	actin pseudogene		7.10696e-05	-0.182874	0.016067
RTKN2	rhotekin 2		7.17153e-05	-0.273247	0.016067
ATG9A	autophagy related 9A		7.21078e-05	0.205626	0.016067
SEMA7A	semaphorin 7A, GPI membrane anchor (John		7.45083e-05	0.234279	0.0164537
WDR13	WD repeat domain 13		7.59345e-05	0.238553	0.0165657
GPR21	G protein-coupled receptor 21		7.63551e-05	0.274556	0.0165657
TAC1	tachykinin, precursor 1		8.03473e-05	-0.184289	0.0172803
XPO1	exportin 1		8.22515e-05	-0.263629	0.0175373
TMIGD3	transmembrane and immunoglobulin domain		8.34399e-05	0.30307	0.0176386
SPATA22	spermatogenesis associated 22		8.5612e-05	0.209966	0.0179444
RAB31	RAB31, member RAS oncogene family		8.67177e-05	0.198999	0.0180234
PSTPIP2	proline-serine-threonine phosphatase int		8.76994e-05	0.292546	0.0180756
HADHB	hydroxyacyl-CoA dehydrogenase/3-ketoacyl		9.03362e-05	0.150007	0.0184652
TCTEX1D4	Tctex1 domain containing 4		9.17575e-05	0.21945	0.018602
TNNI1	troponin I type 1 (skeletal, slow)		9.46279e-05	0.294728	0.0188913
CASK	calcium/calmodulin-dependent serine prot		9.47123e-05	-0.24422	0.0188913
SEMG1	semenogelin I		9.65878e-05	-0.171708	0.0191113
IFNG-AS1	IFNG antisense RNA 1		9.888e-05	-0.34448	0.0194095
TCTE1	t-complex-associated-testis-expressed 1		0.000100331	0.1738	0.0195393
ILK	integrin-linked kinase		0.000101469	0.13653	0.0196065
ASPM	abnormal spindle microtubule assembly		0.000104021	-0.186305	0.0198564
PET100	PET100 homolog		0.000105144	-0.3443	0.0198564
YIPF3	Yip1 domain family, member 3		0.000105171	0.168633	0.0198564
MAPKAPK2	mitogen-activated protein kinase-activat		0.000107049	0.147717	0.0200578
MOCS2	molybdenum cofactor synthesis 2		0.000109663	-0.4598	0.0203933
DNASE1L3	deoxyribonuclease I-like 3		0.000112345	0.301351	0.020736
OMA1	OMA1 zinc metallopeptidase		0.000114852	-0.307556	0.02088
TRIM37	tripartite motif containing 37		0.00011542	-0.213032	0.02088
TMPRSS13	transmembrane protease, serine 13		0.000115738	-0.14604	0.02088
LSAMP-AS1	uncharacterized LOC101926903		0.000116502	0.19979	0.02088
KIF13A	kinesin family member 13A		0.000118781	0.292629	0.0210879
COL25A1	collagen, type XXV, alpha 1		0.00011957	0.230816	0.0210879
LOC643441	uncharacterized LOC643441		0.000120799	0.232976	0.0210879
CNPY4	canopy FGF signaling regulator 4		0.000121923	-0.228062	0.0210879
TRAJ34	T cell receptor alpha joining 34		0.000121925	-0.303949	0.0210879
AK5	adenylate kinase 5		0.000125602	-0.265479	0.021573
TOMM5	translocase of outer mitochondrial membr		0.000128236	-0.376892	0.0218736
PCAT4	prostate cancer associated transcript 4		0.000131297	0.142999	0.0222422
CCDC82	coiled-coil domain containing 82		0.000133754	-0.444927	0.0225044
TCL6	T-cell leukemia/lymphoma 6 (non-protein		0.00013653	-0.303961	0.0228163
ERLIN1	ER lipid raft associated 1		0.000139037	0.314523	0.0230488
UFSP2	UFM1-specific peptidase 2		0.000141094	-0.253069	0.0230488
TTC21B	tetratricopeptide repeat domain 21B		0.000141389	-0.269378	0.0230488
RPS6	ribosomal protein S6		0.00014165	-0.345098	0.0230488
SNORD114-31	small nucleolar RNA, C/D box 114-31		0.000145677	-0.252928	0.0235493
TRAJ5	T cell receptor alpha joining 5		0.000147643	-0.28676	0.023712
TBXAS1	thromboxane A synthase 1 (platelet)		0.000151972	0.19556	0.0242498
NOL12	nucleolar protein 12		0.00015421	0.208419	0.0243931
BCLAF1	BCL2-associated transcription factor 1		0.000154842	-0.30415	0.0243931
ZNF83	zinc finger protein 83		0.000162644	-0.32335	0.02546
BMP6	bone morphogenetic protein 6		0.000170442	0.30102	0.0265128
OR51A7	olfactory receptor, family 51, subfamily		0.000174503	0.145662	0.0269749
SNORD74	small nucleolar RNA, C/D box 74		0.000176458	-0.435867	0.0271076
KIAA1586	KIAA1586		0.000179766	-0.363185	0.0272238
LIMD1-AS1	LIMD1 antisense RNA 1		0.000181892	-0.276697	0.0272238
MTMR3	myotubularin related protein 3		0.000183312	0.193915	0.0272238
OLIG2	oligodendrocyte lineage transcription fa		0.000183654	0.251445	0.0272238
C5orf63	chromosome 5 open reading frame 63		0.000184449	-0.235313	0.0272238
TIGD6	tigger transposable element derived 6		0.000184753	-0.20861	0.0272238
LOC644656	uncharacterized LOC644656		0.000185841	-0.212595	0.0272238
POTED	POTE ankyrin domain family, member D		0.000186628	0.446491	0.0272238
ZNF599	zinc finger protein 599		0.00018712	0.254331	0.0272238
PCDH7	protocadherin 7		0.000189318	0.165324	0.027278
RALGPS1	Ral GEF with PH domain and SH3 binding m		0.000190501	0.226579	0.027278
LRPAP1	low density lipoprotein receptor-related		0.000190801	0.158291	0.027278
KHDRBS2	KH domain containing, RNA binding, signa		0.000194893	-0.211006	0.0277028
DPY19L2P2	DPY19L2 pseudogene 2		0.00019823	-0.311139	0.0279738
AMN	amnion associated transmembrane protein		0.000199062	0.217234	0.0279738
PAG1	phosphoprotein membrane anchor with glyc		0.000201191	-0.15213	0.0281133
C6orf48	chromosome 6 open reading frame 48		0.000202393	-0.271052	0.0281224
ACAT1	acetyl-CoA acetyltransferase 1		0.000205415	-0.243723	0.0283828
GTF3C3	general transcription factor IIIC, polyp		0.000211107	-0.330919	0.0288344
TRAJ3	T cell receptor alpha joining 3		0.000211742	-0.270192	0.0288344
RPS20	ribosomal protein S20		0.000212181	-0.295382	0.0288344
CPSF1	cleavage and polyadenylation specific fa		0.000214854	-0.159161	0.0290382
HAUS6	HAUS augmin-like complex, subunit 6		0.000217145	-0.277086	0.0291119
TLR4	toll-like receptor 4		0.000217754	0.296494	0.0291119
NUDCD2	NudC domain containing 2		0.000221699	-0.192858	0.02948
OR2B3	olfactory receptor, family 2, subfamily		0.00022666	-0.0935876	0.0297795
MIR188	microRNA 188		0.000227033	-0.298719	0.0297795
ZNF19	zinc finger protein 19		0.000227563	-0.215248	0.0297795
PRDM1	PR domain containing 1, with ZNF domain		0.000235708	0.233346	0.0306829
IMPA2	inositol(myo)-1(or 4)-monophosphatase 2		0.000246857	0.264104	0.0318374
ADCK3	aarF domain containing kinase 3		0.000247151	0.255536	0.0318374
SENP1	SUMO1/sentrin specific peptidase 1		0.000249464	-0.198079	0.0318914
SLX4	SLX4 structure-specific endonuclease sub		0.000250149	0.15488	0.0318914
EFCAB13	EF-hand calcium binding domain 13		0.000256565	-0.306798	0.0325417
KLHDC8A	kelch domain containing 8A		0.000260702	0.156373	0.0326869
GNB5	guanine nucleotide binding protein (G pr		0.000261196	-0.318008	0.0326869
GRB2	growth factor receptor-bound protein 2		0.000261783	0.119423	0.0326869
SSTR2	somatostatin receptor 2		0.000262996	-0.145662	0.0326869
THAP6	THAP domain containing 6		0.000267044	-0.278601	0.0330067
ARHGAP15	Rho GTPase activating protein 15		0.000268239	-0.201393	0.0330067
LOC100506321	uncharacterized LOC100506321		0.000271246	0.285672	0.0332115
MRPS33	mitochondrial ribosomal protein S33		0.000278358	-0.295059	0.0339145
HNF4G	hepatocyte nuclear factor 4, gamma		0.000280671	-0.184388	0.0340286
COX7C	cytochrome c oxidase subunit VIIc		0.000283921	-0.492492	0.0342548
TUBE1	tubulin, epsilon 1		0.000286197	-0.258898	0.0343061
NHLH1	nescient helix loop helix 1		0.000287121	0.210402	0.0343061
NBEA	neurobeachin		0.000289869	-0.182884	0.0344679
TRAJ7	T cell receptor alpha joining 7		0.000295091	-0.322415	0.034921
KIAA0586	KIAA0586		0.000299414	-0.227283	0.0352639
KCNJ8	potassium channel, inwardly rectifying s		0.000302024	0.1588	0.0354027
ATP6V0A1	ATPase, H+ transporting, lysosomal V0 su		0.000307469	0.205336	0.0358709
MRPL48	mitochondrial ribosomal protein L48		0.000310251	-0.354912	0.0360255
AKT3	v-akt murine thymoma viral oncogene homo		0.000312011	-0.256869	0.0360606
TRAJ38	T cell receptor alpha joining 38		0.000313602	-0.277492	0.0360759
DAPK2	death-associated protein kinase 2		0.000318723	0.342305	0.0364953
PIBF1	progesterone immunomodulatory binding fa		0.000320486	-0.331509	0.036528
FGF3	fibroblast growth factor 3		0.000324906	0.215569	0.0368619
ZNF776	zinc finger protein 776		0.000339108	-0.265573	0.0379103
SCPEP1	serine carboxypeptidase 1		0.000341958	0.194534	0.0379103
TSN	translin		0.000343053	-0.211279	0.0379103
PGD	phosphogluconate dehydrogenase		0.000343986	0.169619	0.0379103
FASTKD1	FAST kinase domains 1		0.000345108	-0.327052	0.0379103
RPL22L1	ribosomal protein L22-like 1		0.000345999	-0.354123	0.0379103
ANXA2P1	annexin A2 pseudogene 1		0.000346283	0.190443	0.0379103
URI1	URI1, prefoldin-like chaperone		0.000346409	-0.249862	0.0379103
TRAFD1	TRAF-type zinc finger domain containing		0.000348578	0.255797	0.0379797
LINC00649	long intergenic non-protein coding RNA 6		0.00035317	-0.323947	0.0382966
APOOL	apolipoprotein O-like		0.000354584	-0.242999	0.0382966
TXNRD3	thioredoxin reductase 3		0.000356866	-0.149662	0.0383059
LOC102724112	uncharacterized LOC102724112		0.000357768	-0.411748	0.0383059
RNF32	ring finger protein 32		0.0003652	-0.143037	0.0388059
ASB12	ankyrin repeat and SOCS box containing 1		0.000366536	0.148422	0.0388059
SPATA19	spermatogenesis associated 19		0.000367145	-0.161199	0.0388059
SMAP2	small ArfGAP2		0.00037377	0.18214	0.0389819
MRPL30	mitochondrial ribosomal protein L30		0.000373902	-0.263564	0.0389819
PPP4C	protein phosphatase 4, catalytic subunit		0.000374063	0.183793	0.0389819
PLB1	phospholipase B1		0.000375114	0.27159	0.0389819
TTLL10	tubulin tyrosine ligase-like family memb		0.000376869	0.194033	0.0390004
ATP1A3	ATPase, Na+/K+ transporting, alpha 3 pol		0.000378911	-0.307751	0.0390484
ACSBG1	acyl-CoA synthetase bubblegum family mem		0.000382722	0.185986	0.0392774
HAUS3	HAUS augmin-like complex, subunit 3		0.000386696	-0.478987	0.0395212
USP50	ubiquitin specific peptidase 50		0.000394215	-0.109689	0.040124
BLOC1S2	biogenesis of lysosomal organelles compl		0.000402562	-0.29146	0.0405675
LPO	lactoperoxidase		0.00040385	-0.15352	0.0405675
RAPGEF6	Rap guanine nucleotide exchange factor (		0.000405082	-0.18586	0.0405675
LOC100506122	uncharacterized LOC100506122		0.000408773	0.133516	0.0405675
TRAJ12	T cell receptor alpha joining 12		0.000410613	-0.249174	0.0405675
CNTN4-AS2	CNTN4 antisense RNA 2		0.000412186	0.111589	0.0405675
CGB8	chorionic gonadotropin, beta polypeptide		0.000418621	-0.352413	0.0405675
CCDC3	coiled-coil domain containing 3		0.000419656	0.18598	0.0405675
TRIL	TLR4 interactor with leucine-rich repeat		0.000421432	0.162551	0.0405675
TREML1	triggering receptor expressed on myeloid		0.000422555	0.369883	0.0405675
TRMT6	tRNA methyltransferase 6		0.00042328	-0.249306	0.0405675
KREMEN2	kringle containing transmembrane protein		0.000423953	-0.223449	0.0405675
PLEKHD1	pleckstrin homology domain containing, f		0.000424407	0.166383	0.0405675
ART5	ADP-ribosyltransferase 5		0.000424925	0.187195	0.0405675
CFAP44	cilia and flagella associated protein 44		0.000428014	-0.193561	0.0405675
MIR3942	microRNA 3942		0.000428137	-0.347691	0.0405675
LOC102723373	uncharacterized LOC102723373		0.000428363	0.360567	0.0405675
IL6R	interleukin 6 receptor		0.000429422	0.179449	0.0405675
NDUFB2	NADH dehydrogenase (ubiquinone) 1 beta s		0.000430481	-0.399982	0.0405675
NUCB1	nucleobindin 1		0.000431377	0.20073	0.0405675
MIR1254-1	microRNA 1254-1		0.000433151	-0.316477	0.0405801
DEFA4	defensin, alpha 4, corticostatin		0.000439405	0.38292	0.0408915
MAN1C1	mannosidase, alpha, class 1C, member 1		0.00044165	-0.206176	0.0408915
SLC52A2	solute carrier family 52 (riboflavin tra		0.000443477	0.27872	0.0408915
SIRT6	sirtuin 6		0.000447508	0.242328	0.0408915
SHOX	short stature homeobox		0.000448137	0.166414	0.0408915
OR56A1	olfactory receptor, family 56, subfamily		0.000451316	-0.140301	0.0408915
DYNLL2	dynein, light chain, LC8-type 2		0.000452307	0.174363	0.0408915
C2orf44	chromosome 2 open reading frame 44		0.000453833	-0.167629	0.0408915
ANK3	ankyrin 3, node of Ranvier (ankyrin G)		0.000453879	-0.233841	0.0408915
CREB3	cAMP responsive element binding protein		0.000453887	0.208141	0.0408915
RFXANK	regulatory factor X-associated ankyrin-c		0.000454663	0.197414	0.0408915
FAM86DP	family with sequence similarity 86, memb		0.000465495	-0.37313	0.0417141
MRPL3	mitochondrial ribosomal protein L3		0.000468289	-0.423095	0.0417578
NIFK-AS1	NIFK antisense RNA 1		0.000469359	-0.185769	0.0417578
METTL15	methyltransferase like 15		0.000474811	-0.277853	0.0420914
SLC25A26	solute carrier family 25 (S-adenosylmeth		0.000477867	-0.197195	0.042211
SNUPN	snurportin 1		0.000480327	-0.233293	0.0422561
FAM210A	family with sequence similarity 210, mem		0.000482998	0.17909	0.0422561
MIR302D	microRNA 302d		0.000483503	-0.189545	0.0422561
CHRNA9	cholinergic receptor, nicotinic, alpha 9		0.000486165	-0.182438	0.0423392
NEK10	NIMA-related kinase 10		0.00049135	0.123408	0.0426406
RNF144B	ring finger protein 144B		0.000494166	0.238282	0.042735
PPM1D	protein phosphatase, Mg2+/Mn2+ dependent		0.000497176	0.166565	0.0428408
DNPH1	2'-deoxynucleoside 5'-phosphate N-hydrol		0.000498854	-0.226802	0.0428408
MIR378H	microRNA 378h		0.000502033	0.270999	0.0429646
CXorf65	chromosome X open reading frame 65		0.00050409	-0.275447	0.042992
PPP1CC	protein phosphatase 1, catalytic subunit		0.000507059	-0.190342	0.0430267
BMP7-AS1	BMP7 antisense RNA 1		0.000509524	0.22226	0.0430267
SEPSECS-AS1	SEPSECS antisense RNA 1 (head to head)		0.000509716	-0.311651	0.0430267
USP14	ubiquitin specific peptidase 14 (tRNA-gu		0.000512614	-0.189088	0.0431241
LSM8	LSM8 homolog, U6 small nuclear RNA assoc		0.000516381	-0.337558	0.0432673
XPNPEP1	X-prolyl aminopeptidase (aminopeptidase		0.000517815	0.168772	0.0432673
ATXN10	ataxin 10		0.000522771	-0.205456	0.0435343
MAPK9	mitogen-activated protein kinase 9		0.000525009	-0.220781	0.0435739
SNAR-I	small ILF3/NF90-associated RNA I		0.000532419	-0.286066	0.0440412
TPP2	tripeptidyl peptidase II		0.000535195	-0.230787	0.0441009
ZBTB14	zinc finger and BTB domain containing 14		0.000536707	-0.190436	0.0441009
ABHD4	abhydrolase domain containing 4		0.000540793	0.265646	0.0441034
EPHB6	EPH receptor B6		0.000540985	-0.205792	0.0441034
NEGR1-IT1	NEGR1 intronic transcript 1		0.000542087	-0.15944	0.0441034
RPL11	ribosomal protein L11		0.00054499	-0.48911	0.0441942
ERI3	ERI1 exoribonuclease family member 3		0.000550006	-0.240114	0.0444446
PNKD	paroxysmal nonkinesigenic dyskinesia		0.000551671	0.241229	0.0444446
ITPKB	inositol-trisphosphate 3-kinase B		0.000559519	-0.15591	0.0449305
WDR70	WD repeat domain 70		0.000566599	-0.299665	0.0453518
NTS	neurotensin		0.000569978	-0.118595	0.0454751
SPDYA	speedy/RINGO cell cycle regulator family		0.000581027	0.137031	0.0460987
ZNF507	zinc finger protein 507		0.000581522	-0.246338	0.0460987
CDH9	cadherin 9, type 2 (T1-cadherin)		0.000594334	0.157995	0.0466708
GID8	GID complex subunit 8		0.000597936	0.15783	0.0466708
CYP27A1	cytochrome P450, family 27, subfamily A,		0.000598575	0.329584	0.0466708
HIST1H2BB	histone cluster 1, H2bb		0.000598661	-0.245623	0.0466708
C17orf64	chromosome 17 open reading frame 64		0.000598785	-0.226555	0.0466708
DSG4	desmoglein 4		0.000600061	-0.133169	0.0466708
LRCH3	leucine-rich repeats and calponin homolo		0.000604679	-0.140445	0.0468825
KIAA0513	KIAA0513		0.000606811	0.201788	0.0469008
AP4B1-AS1	AP4B1 antisense RNA 1		0.000611259	-0.120934	0.0470974
TRAJ4	T cell receptor alpha joining 4		0.000614603	-0.244692	0.047208
GSTZ1	glutathione S-transferase zeta 1		0.000616654	0.227856	0.0472189
TYK2	tyrosine kinase 2		0.000619472	0.176428	0.0472581
PPP1R1C	protein phosphatase 1, regulatory (inhib		0.000620987	-0.136024	0.0472581
ZNF772	zinc finger protein 772		0.000627992	-0.187084	0.0476446
SLC35D1	solute carrier family 35 (UDP-GlcA/UDP-G		0.000632521	-0.228992	0.0477583
CCDC88C	coiled-coil domain containing 88C		0.000633353	-0.149371	0.0477583
GDE1	glycerophosphodiester phosphodiesterase		0.000637256	0.162991	0.0478125
RBM34	RNA binding motif protein 34		0.000638396	-0.259531	0.0478125
NPTN	neuroplastin		0.000641619	0.128156	0.0478125
DIAPH2	diaphanous-related formin 2		0.000641805	-0.20056	0.0478125
CTSG	cathepsin G		0.00064393	0.24721	0.0478268
GALNT14	polypeptide N-acetylgalactosaminyltransf		0.000648098	0.302985	0.0479922
STRN3	striatin, calmodulin binding protein 3		0.00065119	-0.221942	0.0480773
CLEC4E	C-type lectin domain family 4, member E		0.000657202	0.422007	0.0483767
OR5M1	olfactory receptor, family 5, subfamily		0.000663277	-0.271299	0.0486249
CHRDL1	chordin-like 1		0.000664997	0.133218	0.0486249
CLK2	CDC-like kinase 2		0.000667965	0.259008	0.0486249
DLEU2L	deleted in lymphocytic leukemia 2-like		0.00066899	-0.203105	0.0486249
SENCR	smooth muscle and endothelial cell enric		0.000670404	0.206517	0.0486249
DNAJB14	DnaJ (Hsp40) homolog, subfamily B, membe		0.00067448	-0.247526	0.0487776
MIR4472-1	microRNA 4472-1		0.00067697	-0.306042	0.0488149
VSIG1	V-set and immunoglobulin domain containi		0.000688017	-0.241373	0.0494672
HM13	histocompatibility (minor) 13		0.00069335	0.131582	0.0494996
LOC158435	uncharacterized LOC158435		0.000695108	-0.150737	0.0494996
ATP6V1B2	ATPase, H+ transporting, lysosomal 56/58		0.00069531	0.17509	0.0494996
PFN4	profilin family, member 4		0.000696473	0.145331	0.0494996
ZNF557	zinc finger protein 557		0.000709513	-0.291162	0.0497821
TMEM184B	transmembrane protein 184B		0.000710424	0.221448	0.0497821
JMY	junction mediating and regulatory protei		0.00071436	-0.1984	0.0497821
ZCCHC3	zinc finger, CCHC domain containing 3		0.000716521	0.232428	0.0497821
TSPYL2	TSPY-like 2		0.000716906	-0.190513	0.0497821
RILPL2	Rab interacting lysosomal protein-like 2		0.000716964	0.185865	0.0497821
BHMG1	basic helix-loop-helix and HMG box domai		0.000718253	-0.176209	0.0497821
ZNF101	zinc finger protein 101		0.000719934	-0.190219	0.0497821
DNAH12	dynein, axonemal, heavy chain 12		0.000721457	-0.0784512	0.0497821
MIR550A2	microRNA 550a-2		0.000722721	0.202944	0.0497821
OR2B2	olfactory receptor, family 2, subfamily		0.00072305	-0.128389	0.0497821
VCL	vinculin		0.0007246	0.209818	0.0497821
ARPC5	actin related protein 2/3 complex, subun		0.000734806	0.120881	0.0503299
CD82	CD82 molecule		0.000736644	0.262092	0.0503299
G3BP1	GTPase activating protein (SH3 domain) b		0.000739147	-0.150115	0.0503618
PLA2G1B	phospholipase A2, group IB (pancreas)		0.000745219	0.16817	0.0505216
PREPL	prolyl endopeptidase-like		0.000746756	-0.211111	0.0505216
CYP4F29P	cytochrome P450, family 4, subfamily F,		0.000747621	0.279025	0.0505216
CDC14A	cell division cycle 14A		0.000760776	-0.182154	0.0511162
MMP17	matrix metallopeptidase 17 (membrane-ins		0.00076222	0.210602	0.0511162
DDX50	DEAD (Asp-Glu-Ala-Asp) box polypeptide 5		0.000762738	-0.223614	0.0511162
SNORD97	small nucleolar RNA, C/D box 97		0.000764686	-0.486284	0.0511162
POM121L12	POM121 transmembrane nucleoporin-like 12		0.000767475	0.194728	0.0511643
PGM5-AS1	PGM5 antisense RNA 1		0.00077548	-0.186589	0.051559
LINC00322	long intergenic non-protein coding RNA 3		0.000780524	0.137491	0.0517552
SPRYD7	SPRY domain containing 7		0.000785669	-0.228855	0.0518303
PFN1	profilin 1		0.00078712	0.222736	0.0518303
SLC25A21	solute carrier family 25 (mitochondrial		0.000787943	0.138063	0.0518303
PSAP	prosaposin		0.000791525	0.147309	0.0519278
TPTE2P1	transmembrane phosphoinositide 3-phospha		0.000798939	-0.173585	0.0522755
TBC1D20	TBC1 domain family, member 20		0.000805142	0.137924	0.0525424
CYP2D6	cytochrome P450, family 2, subfamily D,		0.000807987	0.418746	0.0525694
HS6ST2	heparan sulfate 6-O-sulfotransferase 2		0.000809807	0.152687	0.0525694
LOC644936	actin, beta pseudogene		0.000812164	0.27936	0.0525845
FAHD2A	fumarylacetoacetate hydrolase domain con		0.000816369	-0.255745	0.0526096
TRAJ10	T cell receptor alpha joining 10		0.000816807	-0.235961	0.0526096
DEFA10P	defensin, alpha 10 pseudogene		0.000824396	-0.114048	0.0529605
MIR320C2	microRNA 320c-2		0.000828941	-0.158728	0.0531145
ATP5F1	ATP synthase, H+ transporting, mitochond		0.000833509	-0.226106	0.0532692
NUDT16P1	nudix (nucleoside diphosphate linked moi		0.000836613	0.221753	0.0533298
TC2N	tandem C2 domains, nuclear		0.000839984	-0.266865	0.053407
SFTA1P	surfactant associated 1, pseudogene		0.000842447	-0.166883	0.0534263
KLHL33	kelch-like family member 33		0.000847277	-0.205281	0.0535724
CELF2-AS2	CELF2 antisense RNA 2		0.000849083	0.107387	0.0535724
AGRN	agrin		0.000856498	0.213238	0.0537162
SKA3	spindle and kinetochore associated compl		0.000859951	-0.318077	0.0537162
PADI4	peptidyl arginine deiminase, type IV		0.000860238	0.346802	0.0537162
MLF2	myeloid leukemia factor 2		0.00086196	0.154912	0.0537162
SNORD115-27	small nucleolar RNA, C/D box 115-27		0.000865738	-0.122215	0.0537162
FLJ27354	uncharacterized LOC400761		0.000866449	-0.306062	0.0537162
RPRM	reprimo, TP53 dependent G2 arrest mediat		0.000866565	-0.14151	0.0537162
MIR4302	microRNA 4302		0.000871488	0.1153	0.0537625
SAMSN1-AS1	SAMSN1 antisense RNA 1		0.00087166	0.127711	0.0537625
HERC2	HECT and RLD domain containing E3 ubiqui		0.00087763	0.12504	0.0538656
DDX56	DEAD (Asp-Glu-Ala-Asp) box helicase 56		0.000883351	-0.147158	0.0538656
PCBP3	poly(rC) binding protein 3		0.000884285	0.270345	0.0538656
MGAT3	mannosyl (beta-1,4-)-glycoprotein beta-1		0.000884508	0.217695	0.0538656
LINC01202	long intergenic non-protein coding RNA 1		0.000886144	-0.150467	0.0538656
ARMC2-AS1	ARMC2 antisense RNA 1		0.000886399	-0.109351	0.0538656
ENDOV	endonuclease V		0.000895597	0.218085	0.0541438
CHODL-AS1	CHODL antisense RNA 1		0.000896268	-0.12909	0.0541438
ANKRD6	ankyrin repeat domain 6		0.000897544	0.211266	0.0541438
WDR75	WD repeat domain 75		0.000899854	-0.278901	0.054151
LOC440982	uncharacterized LOC440982		0.000907471	-0.161647	0.0544769
CRISPLD2	cysteine-rich secretory protein LCCL dom		0.000919566	0.392511	0.0549757
GTF2H1	general transcription factor IIH, polype		0.000923855	-0.161529	0.0549757
SLC14A2	solute carrier family 14 (urea transport		0.000924652	0.197134	0.0549757
HES4	hes family bHLH transcription factor 4		0.000926802	0.222319	0.0549757
ADRA2C	adrenoceptor alpha 2C		0.000926894	0.242362	0.0549757
ITGB4	integrin, beta 4		0.000934243	0.177634	0.0552714
GSN	gelsolin		0.000936349	0.236845	0.0552714
LOC105374382	uncharacterized LOC105374382		0.000943871	-0.448609	0.0554729
SLC7A7	solute carrier family 7 (amino acid tran		0.000944747	0.25225	0.0554729
KRTAP23-1	keratin associated protein 23-1		0.000946491	-0.183309	0.0554729
TCF7	transcription factor 7 (T-cell specific,		0.000964943	-0.260627	0.0562968
NANOG	Nanog homeobox		0.000968689	0.205833	0.0562968
CXCL16	chemokine (C-X-C motif) ligand 16		0.00097187	0.265448	0.0562968
BCDIN3D	BCDIN3 domain containing		0.000973477	-0.210845	0.0562968
PKIB	protein kinase (cAMP-dependent, catalyti		0.000973977	-0.186461	0.0562968
RTN4RL2	reticulon 4 receptor-like 2		0.000974619	0.244505	0.0562968
LOC100506274	uncharacterized LOC100506274		0.000976482	-0.136526	0.0562968
ZNF439	zinc finger protein 439		0.000979857	-0.299255	0.05636
TNFRSF1A	tumor necrosis factor receptor superfami		0.000992705	0.202973	0.0569665
SUSD6	sushi domain containing 6		0.00100333	0.216041	0.0574341
LRRC74B	leucine rich repeat containing 74B		0.0010055	0.185455	0.0574341
SEC14L1	SEC14-like lipid binding 1		0.00100981	0.281134	0.0575477
UBE2J2	ubiquitin-conjugating enzyme E2, J2		0.00101268	0.162499	0.0575786
SERINC5	serine incorporator 5		0.00101623	-0.166025	0.0576477
CCDC109B	coiled-coil domain containing 109B		0.00102087	-0.217214	0.0577785
RARS2	arginyl-tRNA synthetase 2, mitochondrial		0.00102637	-0.201433	0.0579571
L1CAM	L1 cell adhesion molecule		0.00103178	0.167716	0.0580943
CENPH	centromere protein H		0.00103553	-0.19407	0.0580943
TRMT2B	tRNA methyltransferase 2 homolog B		0.00103921	-0.129613	0.0580943
SLFN12L	schlafen family member 12-like		0.00104159	-0.255878	0.0580943
PTPRR	protein tyrosine phosphatase, receptor t		0.00104372	0.178959	0.0580943
GAS2L3	growth arrest-specific 2 like 3		0.0010442	-0.190607	0.0580943
GBA	glucosidase, beta, acid		0.00104524	0.226201	0.0580943
APLP2	amyloid beta (A4) precursor-like protein		0.0010546	0.146647	0.0584831
TAAR6	trace amine associated receptor 6		0.00105809	0.147918	0.0585455
TLX1NB	TLX1 neighbor		0.00106275	0.190779	0.0586717
ZNF707	zinc finger protein 707		0.00106545	0.298651	0.05869
SAP30	Sin3A-associated protein, 30kDa		0.00107536	0.283207	0.0590757
LOC100507205	uncharacterized LOC100507205		0.00107723	-0.139566	0.0590757
CNTNAP2	contactin associated protein-like 2		0.00108291	-0.133899	0.0592558
MIR449C	microRNA 449c		0.00109155	-0.135885	0.059597
PFKFB1	6-phosphofructo-2-kinase/fructose-2,6-bi		0.00110256	-0.158087	0.060065
FLJ36777	uncharacterized LOC730971		0.00110987	0.233821	0.0601919
NCMAP	noncompact myelin associated protein		0.00111012	0.14673	0.0601919
CREG1	cellular repressor of E1A-stimulated gen		0.00111219	0.209138	0.0601919
COX7B	cytochrome c oxidase subunit VIIb		0.00111528	-0.456048	0.0602276
CEACAM6	carcinoembryonic antigen-related cell ad		0.00112914	0.363121	0.0607332
MBOAT1	membrane bound O-acyltransferase domain		0.00112955	0.126944	0.0607332
UBE2L3	ubiquitin-conjugating enzyme E2L 3		0.00113517	0.14429	0.0609029
SCARNA12	small Cajal body-specific RNA 12		0.00114236	-0.324116	0.0610934
TRIM27	tripartite motif containing 27		0.00114366	0.130088	0.0610934
CLASRP	CLK4-associating serine/arginine rich pr		0.00114884	0.18357	0.0611154
CLEC2D	C-type lectin domain family 2, member D		0.00114902	-0.246563	0.0611154
LOC101927907	uncharacterized LOC101927907		0.0011541	-0.150469	0.0612079
SPRR2C	small proline-rich protein 2C (pseudogen		0.00115571	0.171441	0.0612079
CPNE7	copine VII		0.00116906	0.147214	0.0615585
FBL	fibrillarin		0.00116914	-0.202898	0.0615585
FAM228B	family with sequence similarity 228, mem		0.00117244	-0.203033	0.0615585
SLC25A12	solute carrier family 25 (aspartate/glut		0.00117772	-0.248799	0.0615585
ZNF663P	zinc finger protein 663, pseudogene		0.00117805	-0.128851	0.0615585
MIR564	microRNA 564		0.00118223	0.277575	0.0615585
CFAP57	cilia and flagella associated protein 57		0.00118399	-0.144618	0.0615585
SLC37A2	solute carrier family 37 (glucose-6-phos		0.00118503	0.211448	0.0615585
SRCIN1	SRC kinase signaling inhibitor 1		0.00118704	0.13082	0.0615585
CCDC53	coiled-coil domain containing 53		0.00118722	-0.249087	0.0615585
SLC32A1	solute carrier family 32 (GABA vesicular		0.00119121	0.176903	0.0616363
KIAA0020	KIAA0020		0.0011937	-0.301748	0.0616363
TUBGCP5	tubulin, gamma complex associated protei		0.00121799	-0.206811	0.0624088
GPR141	G protein-coupled receptor 141		0.00121867	0.304321	0.0624088
C3orf56	chromosome 3 open reading frame 56		0.00121884	0.163378	0.0624088
DOCK6	dedicator of cytokinesis 6		0.00122122	0.139838	0.0624088
HIST1H2AA	histone cluster 1, H2aa		0.00122128	0.263237	0.0624088
C14orf166	chromosome 14 open reading frame 166		0.00122586	-0.358296	0.0625138
ADK	adenosine kinase		0.00123044	-0.191436	0.0626126
BIRC3	baculoviral IAP repeat containing 3		0.00123286	-0.309609	0.0626126
PCDHB5	protocadherin beta 5		0.00123891	0.126708	0.0626908
IL12A	interleukin 12A		0.00123947	-0.128174	0.0626908
STT3B	STT3B, subunit of the oligosaccharyltran		0.00125354	-0.193574	0.0631737
SRGAP1	SLIT-ROBO Rho GTPase activating protein		0.00125868	0.185607	0.0631737
LOC102724201	uncharacterized LOC102724201		0.00126122	-0.0747012	0.0631737
ALDOC	aldolase C, fructose-bisphosphate		0.0012625	0.264669	0.0631737
OR2Z1	olfactory receptor, family 2, subfamily		0.00126261	-0.18852	0.0631737
RCOR1	REST corepressor 1		0.00126664	0.147313	0.0631737
GATSL2	GATS protein-like 2		0.0012672	0.218211	0.0631737
RNF216P1	ring finger protein 216 pseudogene 1		0.00127063	-0.314365	0.0631737
IMMT	inner membrane protein, mitochondrial		0.00127392	-0.193018	0.0631737
FAM134B	family with sequence similarity 134, mem		0.00127456	-0.192702	0.0631737
TTC3	tetratricopeptide repeat domain 3		0.00128779	-0.227786	0.0637017
S100Z	S100 calcium binding protein Z		0.0013068	0.208642	0.0641779
CDK15	cyclin-dependent kinase 15		0.00130881	0.23784	0.0641779
EIF5A	eukaryotic translation initiation factor		0.00131175	0.197187	0.0641779
BCKDK	branched chain ketoacid dehydrogenase ki		0.00131541	0.195006	0.0641779
GGNBP1	gametogenetin binding protein 1 (pseudog		0.00131921	0.14328	0.0641779
FAM60A	family with sequence similarity 60, memb		0.0013193	-0.283799	0.0641779
OSTCP1	oligosaccharyltransferase complex subuni		0.00131989	-0.215196	0.0641779
LOC102723701	uncharacterized LOC102723701		0.0013208	0.164957	0.0641779
STRBP	spermatid perinuclear RNA binding protei		0.00132358	-0.218997	0.0641779
H1FNT	H1 histone family, member N, testis-spec		0.00132674	0.156599	0.0641779
LINC00839	long intergenic non-protein coding RNA 8		0.00132961	0.176063	0.0641779
GRAMD3	GRAM domain containing 3		0.00133259	-0.194922	0.0641779
FSHR	follicle stimulating hormone receptor		0.00133273	-0.152603	0.0641779
KRTAP4-2	keratin associated protein 4-2		0.00133539	-0.142704	0.0641779
CAPS2	calcyphosine 2		0.00133634	-0.142695	0.0641779
CACHD1	cache domain containing 1		0.0013495	0.200959	0.0644489
FLJ41278	uncharacterized LOC400046		0.00135617	-0.249974	0.0644489
APOL1	apolipoprotein L, 1		0.00135753	0.468564	0.0644489
B3GNT7	UDP-GlcNAc:betaGal beta-1,3-N-acetylgluc		0.00135931	0.170657	0.0644489
MICU1	mitochondrial calcium uptake 1		0.00136073	0.163183	0.0644489
OR52E8	olfactory receptor, family 52, subfamily		0.00136117	0.154533	0.0644489
BRIX1	BRX1, biogenesis of ribosomes		0.00136256	-0.348412	0.0644489
CASP8AP2	caspase 8 associated protein 2		0.00136324	-0.279526	0.0644489
MIR32	microRNA 32		0.00136543	-0.257012	0.0644489
RPL35	ribosomal protein L35		0.0013798	-0.389626	0.0650032
CHST11	carbohydrate (chondroitin 4) sulfotransf		0.00138549	0.14144	0.0651468
EPHB1	EPH receptor B1		0.0013912	0.324526	0.0652579
BPESC1	blepharophimosis, epicanthus inversus an		0.00139313	-0.132216	0.0652579
LINC00575	long intergenic non-protein coding RNA 5		0.00139581	-0.150139	0.0652602
RAMP2	receptor (G protein-coupled) activity mo		0.00141066	-0.168822	0.0657015
TMEM43	transmembrane protein 43		0.00141321	0.148408	0.0657015
RNU5F-1	RNA, U5F small nuclear 1		0.00141574	-0.481239	0.0657015
ZNF383	zinc finger protein 383		0.00141926	-0.325001	0.0657015
TSNARE1	t-SNARE domain containing 1		0.00142083	-0.14864	0.0657015
MIR499B	microRNA 499b		0.00142334	0.188862	0.0657015
C6orf25	chromosome 6 open reading frame 25		0.00142697	0.305562	0.0657015
SMIM15	small integral membrane protein 15		0.00142747	-0.201214	0.0657015
MIR1200	microRNA 1200		0.00142916	0.360567	0.0657015
ZNF501	zinc finger protein 501		0.00143437	0.19219	0.0657626
LOC643201	centrosomal protein 192kDa pseudogene		0.00143581	-0.074145	0.0657626
NAGK	N-acetylglucosamine kinase		0.00144475	0.150051	0.0660501
CGGBP1	CGG triplet repeat binding protein 1		0.00146924	-0.13183	0.0670457
GPALPP1	GPALPP motifs containing 1		0.00147234	-0.217118	0.0670632
ATF7IP2	activating transcription factor 7 intera		0.00147618	-0.233655	0.0671148
SERTAD2	SERTA domain containing 2		0.00147996	0.180396	0.067163
P2RX3	purinergic receptor P2X, ligand gated io		0.00148366	0.189841	0.0672076
RAD17	RAD17 checkpoint clamp loader component		0.00149725	-0.2422	0.0676994
GLI1	GLI family zinc finger 1		0.00150408	0.191707	0.0678842
LINC00571	long intergenic non-protein coding RNA 5		0.00151353	-0.0988095	0.0681861
GOLGA8A	golgin A8 family, member A		0.00152279	-0.37881	0.0683914
OSM	oncostatin M		0.00152735	-0.179054	0.0683914
ACTR6	ARP6 actin-related protein 6 homolog (ye		0.00152915	-0.365813	0.0683914
SNORD115-34	small nucleolar RNA, C/D box 115-34		0.00152915	-0.0821465	0.0683914
SCGB3A1	secretoglobin, family 3A, member 1		0.00154584	-0.294474	0.0689243
OTOR	otoraplin		0.00154664	0.182664	0.0689243
TEKT5	tektin 5		0.00154944	-0.157281	0.0689252
ZCCHC11	zinc finger, CCHC domain containing 11		0.00156469	-0.191046	0.0693667
CYP26A1	cytochrome P450, family 26, subfamily A,		0.0015667	0.14768	0.0693667
TUBB1	tubulin, beta 1 class VI		0.00157234	0.296057	0.0693667
TMBIM6	transmembrane BAX inhibitor motif contai		0.00157585	0.11509	0.0693667
LOC645949	uncharacterized LOC645949		0.00157898	-0.130286	0.0693667
ITGB1BP2	integrin beta 1 binding protein (melusin		0.00158127	0.149263	0.0693667
CCDC59	coiled-coil domain containing 59		0.00158404	-0.365788	0.0693667
TIMM17A	translocase of inner mitochondrial membr		0.00158428	-0.244153	0.0693667
EPN2	epsin 2		0.00158741	0.185691	0.0693667
ZNF598	zinc finger protein 598		0.00158742	0.228008	0.0693667
CXCR2P1	chemokine (C-X-C motif) receptor 2 pseud		0.00159866	0.354483	0.0696185
FGF12	fibroblast growth factor 12		0.00159881	0.180932	0.0696185
GCSAM	germinal center-associated, signaling an		0.00160301	-0.251686	0.0696787
AFG3L2	AFG3-like AAA ATPase 2		0.00160785	-0.233548	0.0697665
SIRT2	sirtuin 2		0.00163111	0.16017	0.0703263
LATS2	large tumor suppressor kinase 2		0.00163181	0.175499	0.0703263
RMI2	RecQ mediated genome instability 2		0.00163268	0.193901	0.0703263
LPGAT1	lysophosphatidylglycerol acyltransferase		0.0016345	0.137049	0.0703263
PSMD14	proteasome 26S subunit, non-ATPase 14		0.00163804	-0.324179	0.0703263
TRAJ27	T cell receptor alpha joining 27		0.00164048	-0.222619	0.0703263
TRAJ48	T cell receptor alpha joining 48		0.00164197	-0.300078	0.0703263
OCIAD2	OCIA domain containing 2		0.00164652	-0.269955	0.0703263
SLC26A7	solute carrier family 26 (anion exchange		0.00164727	-0.0561358	0.0703263
SNORD116-30	small nucleolar RNA, C/D box 116-30		0.00164918	-0.306387	0.0703263
LOC102723886	uncharacterized LOC102723886		0.00166442	-0.132379	0.0707026
TSEN2	TSEN2 tRNA splicing endonuclease subunit		0.00166509	-0.263098	0.0707026
OOEP	oocyte expressed protein		0.00166658	-0.215663	0.0707026
THRAP3	thyroid hormone receptor associated prot		0.00167245	0.105447	0.0707342
ZNF184	zinc finger protein 184		0.00167305	-0.293945	0.0707342
CCDC66	coiled-coil domain containing 66		0.00168089	-0.302289	0.0709443
CRLS1	cardiolipin synthase 1		0.00168617	-0.196841	0.0710429
ZRANB2	zinc finger, RAN-binding domain containi		0.00168897	-0.20541	0.0710429
PDS5B	PDS5 cohesin associated factor B		0.00169419	-0.155791	0.0711207
FBXO3	F-box protein 3		0.00169815	-0.188865	0.0711207
CUTA	cutA divalent cation tolerance homolog (		0.00170609	-0.181234	0.0711207
NUP37	nucleoporin 37kDa		0.00170691	-0.264344	0.0711207
LOC150935	uncharacterized LOC150935		0.00170748	0.213708	0.0711207
ALDH7A1	aldehyde dehydrogenase 7 family, member		0.00170986	-0.165286	0.0711207
TPSG1	tryptase gamma 1		0.00171094	0.202893	0.0711207
LGALS12	lectin, galactoside-binding, soluble, 12		0.00171584	0.277306	0.0712044
TRIM46	tripartite motif containing 46		0.00172704	-0.156669	0.0714604
FOS	FBJ murine osteosarcoma viral oncogene h		0.00173175	0.313384	0.0714604
ZFP1	ZFP1 zinc finger protein		0.00173541	-0.28805	0.0714604
LINC01393	long intergenic non-protein coding RNA 1		0.00174	0.146323	0.0714604
LDLRAD2	low density lipoprotein receptor class A		0.0017415	0.182982	0.0714604
MORN4	MORN repeat containing 4		0.00174306	-0.180808	0.0714604
SH3RF3	SH3 domain containing ring finger 3		0.00175126	0.175197	0.0714604
SPOCK2	sparc/osteonectin, cwcv and kazal-like d		0.00175225	-0.14889	0.0714604
TRAJ28	T cell receptor alpha joining 28		0.00175688	-0.185791	0.0714604
LOC401357	uncharacterized LOC401357		0.00175762	0.281498	0.0714604
DGKE	diacylglycerol kinase, epsilon 64kDa		0.00175844	-0.184926	0.0714604
HEATR4	HEAT repeat containing 4		0.0017586	-0.114132	0.0714604
RPRD2	regulation of nuclear pre-mRNA domain co		0.00176165	-0.153203	0.0714604
STX11	syntaxin 11		0.00176254	0.230335	0.0714604
CEMIP	cell migration inducing protein, hyaluro		0.00176933	-0.170017	0.0714604
CSAD	cysteine sulfinic acid decarboxylase		0.00177021	0.223159	0.0714604
PIM1	Pim-1 proto-oncogene, serine/threonine k		0.00177112	0.201158	0.0714604
CWF19L2	CWF19-like 2, cell cycle control (S. pom		0.00177676	-0.286215	0.0715709
MDM4	MDM4, p53 regulator		0.00178581	-0.106771	0.0718187
DSPP	dentin sialophosphoprotein		0.00179407	0.137433	0.0719348
GALNT9	polypeptide N-acetylgalactosaminyltransf		0.00180282	0.203184	0.0719348
NCBP1	nuclear cap binding protein subunit 1, 8		0.00180355	-0.196953	0.0719348
EML2	echinoderm microtubule associated protei		0.00180756	-0.201524	0.0719348
HNRNPR	heterogeneous nuclear ribonucleoprotein		0.00180791	-0.144069	0.0719348
YTHDF1	YTH N(6)-methyladenosine RNA binding pro		0.00180848	-0.115639	0.0719348
LRRC59	leucine rich repeat containing 59		0.00181336	0.186527	0.0719348
PLEKHG4	pleckstrin homology domain containing, f		0.00181673	0.163421	0.0719348
SCARNA2	small Cajal body-specific RNA 2		0.00182796	-0.287738	0.0719348
TET3	tet methylcytosine dioxygenase 3		0.00183161	0.174851	0.0719348
FPR2	formyl peptide receptor 2		0.00183678	0.373903	0.0719348
KIFAP3	kinesin-associated protein 3		0.00183697	-0.229412	0.0719348
NARS2	asparaginyl-tRNA synthetase 2, mitochond		0.00183736	-0.187906	0.0719348
MIR34C	microRNA 34c		0.00184038	-0.0840485	0.0719348
C20orf202	chromosome 20 open reading frame 202		0.00184312	-0.166393	0.0719348
PPP1R12C	protein phosphatase 1, regulatory subuni		0.00184394	0.182493	0.0719348
PLXDC1	plexin domain containing 1		0.00184406	-0.233829	0.0719348
TVP23A	trans-golgi network vesicle protein 23 h		0.00184468	0.147956	0.0719348
KCNK17	potassium channel, two pore domain subfa		0.00184533	0.174189	0.0719348
RGS9BP	regulator of G protein signaling 9 bindi		0.00185152	0.171389	0.0719348
GFI1	growth factor independent 1 transcriptio		0.0018524	-0.182678	0.0719348
SHC1	SHC (Src homology 2 domain containing) t		0.00185496	0.167369	0.0719348
PLD1	phospholipase D1, phosphatidylcholine-sp		0.00185559	0.191805	0.0719348
NT5C2	5'-nucleotidase, cytosolic II		0.00185966	0.15735	0.0719797
LRIG1	leucine-rich repeats and immunoglobulin-		0.00187178	-0.173973	0.072194
MAGEL2	melanoma antigen family L2		0.00187449	0.138262	0.072194
SLA	Src-like-adaptor		0.00187481	0.150201	0.072194
RPE	ribulose-5-phosphate-3-epimerase		0.00187688	-0.256435	0.072194
TUG1	taurine up-regulated 1 (non-protein codi		0.00188196	-0.143713	0.0722773
ODF2L	outer dense fiber of sperm tails 2-like		0.00188532	-0.237158	0.0722942
B3GALT5-AS1	B3GALT5 antisense RNA 1		0.0018973	-0.15445	0.0726409
KATNA1	katanin p60 (ATPase containing) subunit		0.00191734	-0.204037	0.0732947
LOC101929555	uncharacterized LOC101929555		0.00192921	0.157513	0.0735602
PLCD1	phospholipase C, delta 1		0.00193312	-0.215419	0.0735602
NFKBIA	nuclear factor of kappa light polypeptid		0.00193321	0.165862	0.0735602
ETS2	v-ets avian erythroblastosis virus E26 o		0.00194568	0.184187	0.0739211
TRMT13	tRNA methyltransferase 13 homolog (S. ce		0.0019573	-0.24417	0.0742481
TRAJ8	T cell receptor alpha joining 8		0.00196164	-0.238152	0.074268
ISCU	iron-sulfur cluster assembly enzyme		0.00196382	0.144381	0.074268
ADAM1A	ADAM metallopeptidase domain 1A (pseudog		0.00196767	-0.203286	0.0742996
LINC01605	long intergenic non-protein coding RNA 1		0.00197167	-0.0814622	0.0743374
TAP1	transporter 1, ATP-binding cassette, sub		0.00197917	0.14809	0.0745067
CLN3	ceroid-lipofuscinosis, neuronal 3		0.00198409	0.153704	0.0745784
TEDDM1	transmembrane epididymal protein 1		0.00201269	0.144974	0.0755128
ZNF154	zinc finger protein 154		0.00201506	-0.243665	0.0755128
EML1	echinoderm microtubule associated protei		0.00202085	0.156027	0.0755777
GINS4	GINS complex subunit 4 (Sld5 homolog)		0.00202775	-0.149442	0.0755777
CEBPZ	CCAAT/enhancer binding protein (C/EBP),		0.00203077	-0.261375	0.0755777
PSENEN	presenilin enhancer gamma secretase subu		0.00203454	0.150747	0.0755777
LINC00440	long intergenic non-protein coding RNA 4		0.00203831	0.13422	0.0755777
TMEM233	transmembrane protein 233		0.00204049	0.177427	0.0755777
RBL1	retinoblastoma-like 1		0.00204113	-0.212736	0.0755777
TRAJ21	T cell receptor alpha joining 21		0.00204124	-0.241116	0.0755777
RPAP2	RNA polymerase II associated protein 2		0.00205409	-0.314507	0.0758233
LOC100129617	uncharacterized LOC100129617		0.00205575	0.237764	0.0758233
MRLN	myoregulin		0.00205707	-0.127992	0.0758233
TMUB2	transmembrane and ubiquitin-like domain		0.00206245	0.14903	0.0759087
CD28	CD28 molecule		0.00207684	-0.231744	0.0763248
RAB6B	RAB6B, member RAS oncogene family		0.00208634	0.204614	0.0764282
SGK2	serum/glucocorticoid regulated kinase 2		0.00208649	0.142439	0.0764282
XPNPEP3	X-prolyl aminopeptidase 3, mitochondrial		0.00208893	-0.181231	0.0764282
LINC00276	long intergenic non-protein coding RNA 2		0.00209811	-0.196811	0.0766509
ENTPD5	ectonucleoside triphosphate diphosphohyd		0.00210384	0.263781	0.0766642
MINOS1P1	mitochondrial inner membrane organizing		0.00210468	0.264548	0.0766642
PELO	pelota homolog (Drosophila)		0.00211328	-0.245617	0.0768185
KRTAP5-3	keratin associated protein 5-3		0.00211513	0.244365	0.0768185
GATA3	GATA binding protein 3		0.00212279	-0.198683	0.0769334
TOMM70A	translocase of outer mitochondrial membr		0.00212451	-0.196532	0.0769334
CRHBP	corticotropin releasing hormone binding		0.00213897	0.203162	0.0772675
PRKCD	protein kinase C, delta		0.00214066	0.142122	0.0772675
LMTK2	lemur tyrosine kinase 2		0.00214311	0.230405	0.0772675
NGEF	neuronal guanine nucleotide exchange fac		0.00215991	0.226315	0.07776
LOC101929565	uncharacterized LOC101929565		0.0021636	-0.100022	0.0777796
DEDD2	death effector domain containing 2		0.00217335	0.158424	0.0780166
ZNF512	zinc finger protein 512		0.00218039	-0.151387	0.078156
PANX3	pannexin 3		0.00219925	0.152276	0.078718
DGKH	diacylglycerol kinase, eta		0.00221613	-0.149145	0.0790849
MROH9	maestro heat-like repeat family member 9		0.00221627	-0.0939748	0.0790849
IGLV2-14	immunoglobulin lambda variable 2-14		0.00222429	-0.193809	0.0790849
MIR298	microRNA 298		0.00222945	-0.238073	0.0790849
TEX9	testis expressed 9		0.00223049	-0.119265	0.0790849
MXD1	MAX dimerization protein 1		0.00223087	0.210343	0.0790849
LOC101926940	uncharacterized LOC101926940		0.00223189	0.116595	0.0790849
C1orf95	chromosome 1 open reading frame 95		0.00223588	0.198527	0.0791131
PAPD5	PAP associated domain containing 5		0.00223929	-0.14981	0.0791206
LOC101928162	uncharacterized LOC101928162		0.00226418	-0.10802	0.0797874
GNAI1	guanine nucleotide binding protein (G pr		0.00226461	-0.174891	0.0797874
RPL27	ribosomal protein L27		0.00227512	-0.424507	0.0800435
PWAR1	Prader Willi/Angelman region RNA 1		0.00228389	-0.161445	0.0802379
TFPI	tissue factor pathway inhibitor (lipopro		0.00228722	0.178728	0.0802407
DIXDC1	DIX domain containing 1		0.00229865	0.157034	0.0803201
CTU2	cytosolic thiouridylase subunit 2 homolo		0.00230254	0.214271	0.0803201
BCAT2	branched chain amino-acid transaminase 2		0.00230601	-0.185299	0.0803201
TRAJ30	T cell receptor alpha joining 30		0.00230871	-0.207847	0.0803201
COTL1	coactosin-like F-actin binding protein 1		0.00230885	0.131439	0.0803201
OTUD6B-AS1	OTUD6B antisense RNA 1 (head to head)		0.00230896	-0.318502	0.0803201
ARHGEF2	Rho/Rac guanine nucleotide exchange fact		0.00231684	0.127611	0.0803674
INPP5K	inositol polyphosphate-5-phosphatase K		0.0023174	0.149913	0.0803674
LOC441601	septin 7 pseudogene		0.00233425	0.168668	0.0803674
IL27	interleukin 27		0.00233466	0.172069	0.0803674
ADAMTS13	ADAM metallopeptidase with thrombospondi		0.0023349	0.156701	0.0803674
LINC00861	long intergenic non-protein coding RNA 8		0.00233522	-0.204943	0.0803674
FASTKD2	FAST kinase domains 2		0.00234078	-0.235588	0.0803674
TBL1X	transducin (beta)-like 1X-linked		0.00234381	0.221558	0.0803674
CARS	cysteinyl-tRNA synthetase		0.00234472	0.147611	0.0803674
PGM3	phosphoglucomutase 3		0.00234671	-0.257138	0.0803674
SNORD45B	small nucleolar RNA, C/D box 45B		0.00234722	-0.482088	0.0803674
TAS2R10	taste receptor, type 2, member 10		0.00235002	-0.224587	0.0803674
EXOSC1	exosome component 1		0.00235257	-0.231475	0.0803674
CTSZ	cathepsin Z		0.00235822	0.130139	0.0804496
TSTD3	thiosulfate sulfurtransferase (rhodanese		0.00236849	-0.236447	0.0806884
RBBP7	retinoblastoma binding protein 7		0.0023807	-0.189809	0.0809338
VTA1	vesicle (multivesicular body) traffickin		0.00238572	-0.197943	0.0809338
LOC105375817	POTE ankyrin domain family member A-like		0.00238698	-0.169957	0.0809338
CASP12	caspase 12 (gene/pseudogene)		0.00238878	-0.111277	0.0809338
ALOX5AP	arachidonate 5-lipoxygenase-activating p		0.00239242	0.206912	0.0809463
CENPC	centromere protein C		0.00240432	-0.234907	0.0812376
HSCB	HscB mitochondrial iron-sulfur cluster c		0.00240847	-0.198219	0.0812403
OR2G2	olfactory receptor, family 2, subfamily		0.00241097	-0.189289	0.0812403
MIR3182	microRNA 3182		0.00243049	0.242664	0.0817595
ISLR2	immunoglobulin superfamily containing le		0.00243298	0.167072	0.0817595
PPM1F	protein phosphatase, Mg2+/Mn2+ dependent		0.00244173	0.236932	0.0818396
FOXR1	forkhead box R1		0.00244198	0.124598	0.0818396
LINC00358	long intergenic non-protein coding RNA 3		0.00245195	-0.14323	0.0820443
CELA3B	chymotrypsin-like elastase family, membe		0.00245473	0.255499	0.0820443
SCARNA7	small Cajal body-specific RNA 7		0.00246594	-0.460782	0.0822092
LEMD1-AS1	LEMD1 antisense RNA 1		0.00246631	-0.126067	0.0822092
HIF1A-AS1	HIF1A antisense RNA 1		0.00248177	0.159561	0.0826132
PER1	period circadian clock 1		0.00250667	0.273715	0.0833019
NOP58	NOP58 ribonucleoprotein		0.00251828	-0.285818	0.0833019
GABRR3	gamma-aminobutyric acid (GABA) A recepto		0.00252027	-0.10779	0.0833019
MIR124-2	microRNA 124-2		0.00252086	-0.259048	0.0833019
ARL1	ADP-ribosylation factor-like 1		0.00252293	-0.263748	0.0833019
TSEN15	TSEN15 tRNA splicing endonuclease subuni		0.00252934	-0.233966	0.0833019
SEC24D	SEC24 homolog D, COPII coat complex comp		0.00253116	0.207543	0.0833019
HSD17B10	hydroxysteroid (17-beta) dehydrogenase 1		0.00253145	0.197048	0.0833019
TMEM205	transmembrane protein 205		0.00253277	0.17086	0.0833019
GABPB1-AS1	GABPB1 antisense RNA 1		0.00254224	-0.229057	0.0835024
RCBTB2	regulator of chromosome condensation (RC		0.00256352	0.172997	0.0840387
AGPAT3	1-acylglycerol-3-phosphate O-acyltransfe		0.00256537	0.142777	0.0840387
HCG2040054	uncharacterized LOC644093		0.00258541	-0.216158	0.0845804
SLC25A21-AS1	SLC25A21 antisense RNA 1		0.00259161	0.15684	0.0845804
HEATR9	HEAT repeat containing 9		0.00259216	-0.210275	0.0845804
CHCHD5	coiled-coil-helix-coiled-coil-helix doma		0.00259564	-0.234141	0.0845822
KANK1	KN motif and ankyrin repeat domains 1		0.00260285	-0.148454	0.0847006
NOL10	nucleolar protein 10		0.00260872	-0.224472	0.0847006
C7orf71	chromosome 7 open reading frame 71		0.00260955	-0.146794	0.0847006
VMA21	VMA21 vacuolar H+-ATPase homolog (S. cer		0.00261381	0.157071	0.0847279
FOXQ1	forkhead box Q1		0.00262177	0.149008	0.0848746
RPS21	ribosomal protein S21		0.00264181	-0.337152	0.0853499
KLRB1	killer cell lectin-like receptor subfami		0.00264354	-0.448373	0.0853499
CASD1	CAS1 domain containing 1		0.00264795	-0.249429	0.0853499
FKTN	fukutin		0.00265568	-0.230291	0.0853499
TRAJ40	T cell receptor alpha joining 40		0.00265583	-0.372498	0.0853499
LSM1	LSM1 homolog, mRNA degradation associate		0.00265715	-0.214554	0.0853499
HMGN4	high mobility group nucleosomal binding		0.00266398	-0.165647	0.085458
CFP	complement factor properdin		0.00267787	0.183169	0.0856972
ZNF624	zinc finger protein 624		0.00267836	-0.156919	0.0856972
ZDHHC7	zinc finger, DHHC-type containing 7		0.00268399	0.132511	0.0857662
MIR218-2	microRNA 218-2		0.00269382	0.185097	0.0859015
ZNF766	zinc finger protein 766		0.00269542	-0.349147	0.0859015
MCU	mitochondrial calcium uniporter		0.00269898	0.174071	0.0859015
RNF225	ring finger protein 225		0.00270534	0.218207	0.0859015
HECTD3	HECT domain containing E3 ubiquitin prot		0.00270586	0.212238	0.0859015
RASGRP1	RAS guanyl releasing protein 1 (calcium		0.00271147	-0.187193	0.0859015
RASSF5	Ras association (RalGDS/AF-6) domain fam		0.00271266	0.0985918	0.0859015
LINC00595	long intergenic non-protein coding RNA 5		0.002716	0.230857	0.0859015
PTP4A3	protein tyrosine phosphatase type IVA, m		0.00272464	0.191279	0.0860645
LOC101927829	uncharacterized LOC101927829		0.00273645	-0.138602	0.0861815
BEST3	bestrophin 3		0.00273777	-0.0966674	0.0861815
RPS27A	ribosomal protein S27a		0.0027388	-0.29876	0.0861815
LRRC8C	leucine rich repeat containing 8 family,		0.00274664	-0.171567	0.0862224
LINC00602	long intergenic non-protein coding RNA 6		0.00274707	0.155342	0.0862224
WDTC1	WD and tetratricopeptide repeats 1		0.00275736	0.159961	0.0864358
MGC16025	uncharacterized LOC85009		0.00277288	0.224532	0.0868121
ASTE1	asteroid homolog 1 (Drosophila)		0.00277665	-0.175835	0.0868137
CDC16	cell division cycle 16		0.00278345	-0.204145	0.0868137
TTLL4	tubulin tyrosine ligase-like family memb		0.00278424	0.183689	0.0868137
MISP	mitotic spindle positioning		0.00278697	0.149505	0.0868137
GAS7	growth arrest-specific 7		0.00280177	0.247989	0.0869076
RAB11B	RAB11B, member RAS oncogene family		0.00280274	0.171713	0.0869076
LOC101928940	uncharacterized LOC101928940		0.00280502	0.150611	0.0869076
CLEC19A	C-type lectin domain family 19, member A		0.00280725	-0.129975	0.0869076
TMEM184A	transmembrane protein 184A		0.00280755	0.168006	0.0869076
LOC284009	uncharacterized LOC284009		0.00281442	-0.174359	0.0870113
TOMM7	translocase of outer mitochondrial membr		0.00282405	-0.385989	0.0870952
FOXO4	forkhead box O4		0.00282417	0.24632	0.0870952
IL10RB-AS1	IL10RB antisense RNA 1 (head to head)		0.00283549	0.248777	0.0873351
LOC283214	uncharacterized LOC283214		0.00285178	0.212514	0.0877276
ADGRE1	adhesion G protein-coupled receptor E1		0.00286317	0.243653	0.0878025
SNORD116-20	small nucleolar RNA, C/D box 116-20		0.00286724	-0.578236	0.0878025
ADORA3	adenosine A3 receptor		0.00286848	0.32861	0.0878025
NXNL1	nucleoredoxin-like 1		0.0028708	0.191392	0.0878025
GPR174	G protein-coupled receptor 174		0.00287196	-0.242332	0.0878025
RPL23	ribosomal protein L23		0.00287919	-0.675717	0.0879149
PSMB9	proteasome subunit beta 9		0.00289095	0.138261	0.0880238
MAD2L2	MAD2 mitotic arrest deficient-like 2 (ye		0.00289451	0.208305	0.0880238
AGO4	argonaute RISC catalytic component 4		0.00289538	0.135676	0.0880238
NCAPG	non-SMC condensin I complex, subunit G		0.00289699	-0.171948	0.0880238
LOC105378081	uncharacterized LOC105378081		0.0029127	-0.239912	0.0883259
AGTRAP	angiotensin II receptor-associated prote		0.00291473	0.149033	0.0883259
PLBD1-AS1	PLBD1 antisense RNA 1		0.00291765	0.2014	0.0883259
SHFM1	split hand/foot malformation (ectrodacty		0.00292447	-0.276332	0.0883296
PIAS2	protein inhibitor of activated STAT, 2		0.00292492	-0.194961	0.0883296
ARRB2	arrestin, beta 2		0.00293436	0.133634	0.0883949
ABCA5	ATP-binding cassette, sub-family A (ABC1		0.00293441	-0.250666	0.0883949
HMGN3-AS1	HMGN3 antisense RNA 1		0.00293795	-0.123045	0.0883949
MMAB	methylmalonic aciduria (cobalamin defici		0.0029419	-0.172153	0.0883949
CWC22	CWC22 spliceosome-associated protein		0.00294495	-0.260259	0.0883949
CCDC7	coiled-coil domain containing 7		0.00297993	-0.182952	0.0891962
PRKCB	protein kinase C, beta		0.00298227	0.132932	0.0891962
FUK	fucokinase		0.00298246	0.163637	0.0891962
IL31RA	interleukin 31 receptor A		0.00299077	-0.133754	0.0893073
LOC100288123	uncharacterized LOC100288123		0.0029934	0.212134	0.0893073
SGCZ	sarcoglycan, zeta		0.00300434	-0.135457	0.0895189
FAM188A	family with sequence similarity 188, mem		0.00300773	-0.245457	0.0895189
ZNF577	zinc finger protein 577		0.00302223	-0.182632	0.0897401
FCRL1	Fc receptor-like 1		0.00302431	-0.202486	0.0897401
MTDH	metadherin		0.00302605	-0.133511	0.0897401
CCDC181	coiled-coil domain containing 181		0.00305056	0.143959	0.0901864
FHL3	four and a half LIM domains 3		0.00305106	0.203273	0.0901864
METTL10	methyltransferase like 10		0.00305473	-0.221629	0.0901864
MRPS22	mitochondrial ribosomal protein S22		0.00305568	-0.314213	0.0901864
PCDHGA10	protocadherin gamma subfamily A, 10		0.00306432	0.169947	0.0903336
MIIP	migration and invasion inhibitory protei		0.00306826	0.212865	0.0903421
ANP32C	acidic (leucine-rich) nuclear phosphopro		0.00308016	-0.118371	0.0905847
FBXL6	F-box and leucine-rich repeat protein 6		0.00308792	0.220632	0.0907049
PLBD1	phospholipase B domain containing 1		0.00309533	0.17144	0.0908147
RASGEF1A	RasGEF domain family, member 1A		0.00310391	0.189779	0.09084
CLCNKB	chloride channel, voltage-sensitive Kb		0.00310604	-0.285409	0.09084
LIPH	lipase, member H		0.00310721	0.145231	0.09084
DCAF11	DDB1 and CUL4 associated factor 11		0.00311836	0.186072	0.0910584
SYNPO2L	synaptopodin 2-like		0.00314157	0.114912	0.0915382
COCH	cochlin		0.00314219	-0.147865	0.0915382
RNF6	ring finger protein (C3H2C3 type) 6		0.00315115	-0.162327	0.0916417
SELPLG	selectin P ligand		0.00315316	0.108828	0.0916417
RPL26L1	ribosomal protein L26-like 1		0.00316148	-0.265521	0.0917237
MAFG-AS1	MAFG antisense RNA 1 (head to head)		0.0031634	0.177177	0.0917237
PLIN4	perilipin 4		0.00316959	0.188448	0.0917956
ASGR2	asialoglycoprotein receptor 2		0.00317776	0.190188	0.0919245
STYX	serine/threonine/tyrosine interacting pr		0.00318498	-0.180015	0.0920259
PDLIM4	PDZ and LIM domain 4		0.0031902	0.22632	0.092069
ACPP	acid phosphatase, prostate		0.0032096	0.152594	0.0925036
MIR4710	microRNA 4710		0.00321273	0.322568	0.0925036
COMMD3	COMM domain containing 3		0.00322134	-0.405629	0.0926434
PRMT9	protein arginine methyltransferase 9		0.00324725	-0.193268	0.0932347
MIR496	microRNA 496		0.00324944	0.0662431	0.0932347
HOXD8	homeobox D8		0.00325638	0.166956	0.0933095
ATP6V1A	ATPase, H+ transporting, lysosomal 70kDa		0.00325959	0.181751	0.0933095
SQRDL	sulfide quinone reductase-like (yeast)		0.00326532	0.187241	0.0933654
FAM184A	family with sequence similarity 184, mem		0.0032704	-0.149368	0.0934027
CNOT6L	CCR4-NOT transcription complex, subunit		0.00329046	-0.137546	0.0937487
LOC100129603	uncharacterized LOC100129603		0.00329354	0.214105	0.0937487
TLK1	tousled-like kinase 1		0.0032952	-0.139267	0.0937487
MIR640	microRNA 640		0.00329767	0.185089	0.0937487
APLF	aprataxin and PNKP like factor		0.00330329	-0.27903	0.0938004
FLOT1	flotillin 1		0.00331616	0.150379	0.094058
LOC100506725	uncharacterized LOC100506725		0.00332588	0.125431	0.0941585
MZT1	mitotic spindle organizing protein 1		0.00332732	-0.168633	0.0941585
PARVA	parvin, alpha		0.00333131	-0.110855	0.0941639
STIP1	stress-induced phosphoprotein 1		0.0033367	0.157762	0.0942083
LOC101926966	uncharacterized LOC101926966		0.00335177	0.157465	0.094526
AKAP7	A kinase (PRKA) anchor protein 7		0.00335976	-0.257871	0.0946434
ARHGEF9-IT1	ARHGEF9 intronic transcript 1		0.00337	-0.142674	0.0948239
LOC102724624	uncharacterized protein ENSP00000382042-		0.00338753	0.35442	0.0952089
NXF5	nuclear RNA export factor 5		0.00339144	-0.203138	0.0952105
MAGEB2	melanoma antigen family B2		0.00339919	-0.153411	0.0952874
DCLRE1C	DNA cross-link repair 1C		0.00340188	-0.184984	0.0952874
FUBP3	far upstream element (FUSE) binding prot		0.00341727	0.176408	0.0955611
CFAP36	cilia and flagella associated protein 36		0.00342198	-0.200126	0.0955611
CEP120	centrosomal protein 120kDa		0.00342882	-0.211802	0.0955611
VASP	vasodilator-stimulated phosphoprotein		0.00342912	0.150471	0.0955611
FANCM	Fanconi anemia, complementation group M		0.00343097	-0.217002	0.0955611
FOXM1	forkhead box M1		0.00343709	-0.188601	0.0956237
ALX1	ALX homeobox 1		0.00345274	-0.0925295	0.0958908
SNORD15B	small nucleolar RNA, C/D box 15B		0.00345571	-0.599716	0.0958908
RPS6KA2-IT1	RPS6KA2 intronic transcript 1		0.00345832	-0.16603	0.0958908
OGT	O-linked N-acetylglucosamine (GlcNAc) tr		0.00347085	-0.163607	0.0960264
SUSD3	sushi domain containing 3		0.00347625	-0.208325	0.0960264
MIR17HG	miR-17-92 cluster host gene		0.00348074	-0.17604	0.0960264
ANPEP	alanyl (membrane) aminopeptidase		0.00348302	0.243323	0.0960264
LINC00380	long intergenic non-protein coding RNA 3		0.00348556	0.0734573	0.0960264
C11orf86	chromosome 11 open reading frame 86		0.00348867	0.154599	0.0960264
DNAJB3	DnaJ (Hsp40) homolog, subfamily B, membe		0.00349039	-0.199333	0.0960264
RPL4	ribosomal protein L4		0.00351111	-0.251809	0.0964891
SLBP	stem-loop binding protein		0.00351988	0.177544	0.0965426
FAM177A1	family with sequence similarity 177, mem		0.00352472	0.334754	0.0965426
CCR4	chemokine (C-C motif) receptor 4		0.0035249	-0.182721	0.0965426
GALNT16	polypeptide N-acetylgalactosaminyltransf		0.00353315	0.179197	0.0965426
SNORA76A	small nucleolar RNA, H/ACA box 76A		0.00353389	-0.251835	0.0965426
WASF3	WAS protein family, member 3		0.00353647	0.159226	0.0965426
ENO4	enolase family member 4		0.00354769	-0.117126	0.096742
F8	coagulation factor VIII, procoagulant co		0.00355381	0.114773	0.0968021
FAM186B	family with sequence similarity 186, mem		0.0035634	0.131291	0.0969488
AKIRIN2	akirin 2		0.00356703	0.141334	0.0969488
TBC1D13	TBC1 domain family, member 13		0.00357344	0.152566	0.0970163
LOC105376432	protein artemis-like		0.00358046	-0.21446	0.0970546
ATP5O	ATP synthase, H+ transporting, mitochond		0.0035861	-0.394234	0.0970546
ZZZ3	zinc finger, ZZ-type containing 3		0.00358662	-0.221929	0.0970546
TRAF3IP3	TRAF3 interacting protein 3		0.0036214	-0.140811	0.0978887
MRPL27	mitochondrial ribosomal protein L27		0.00363594	-0.226312	0.0979998
LOC101927358	uncharacterized LOC101927358		0.00363772	-0.0902361	0.0979998
SIRPD	signal-regulatory protein delta		0.00363789	0.218627	0.0979998
SLC9C2	solute carrier family 9, member C2 (puta		0.00364981	-0.0889167	0.0979998
LOC554206	leucine carboxyl methyltransferase 1 pse		0.00366787	-0.217782	0.0979998
KRT77	keratin 77, type II		0.00367368	0.201238	0.0979998
KLHL7	kelch-like family member 7		0.00367449	-0.213199	0.0979998
CBFA2T2	core-binding factor, runt domain, alpha		0.00367525	-0.126235	0.0979998
CD48	CD48 molecule		0.00367561	-0.216644	0.0979998
LOC101927934	uncharacterized LOC101927934		0.00367615	0.156914	0.0979998
PMPCB	peptidase (mitochondrial processing) bet		0.00367685	-0.174514	0.0979998
SYNPO2	synaptopodin 2		0.00367859	-0.10764	0.0979998
TRAJ16	T cell receptor alpha joining 16		0.00368074	-0.227181	0.0979998
LOC729950	uncharacterized LOC729950		0.00368099	-0.0916836	0.0979998
TSHR	thyroid stimulating hormone receptor		0.00368508	-0.107088	0.098001
BRD7P3	bromodomain containing 7 pseudogene 3		0.00369017	0.207179	0.098001
SNORD50A	small nucleolar RNA, C/D box 50A		0.00369292	-0.287225	0.098001
TTC39C	tetratricopeptide repeat domain 39C		0.00370553	-0.133425	0.0982303
NCOA4	nuclear receptor coactivator 4		0.00371133	0.125445	0.0982787
LPAR6	lysophosphatidic acid receptor 6		0.00372881	-0.333895	0.098636
TMEM185B	transmembrane protein 185B		0.00373395	0.187567	0.0986664
SPP1	secreted phosphoprotein 1		0.00373947	0.148064	0.0987068
NACC2	NACC family member 2, BEN and BTB (POZ)		0.00374859	0.180555	0.0987667
HGS	hepatocyte growth factor-regulated tyros		0.00374972	0.149496	0.0987667
LOC101928978	uncharacterized LOC101928978		0.00375805	0.135828	0.0987948
PIGX	phosphatidylinositol glycan anchor biosy		0.00375878	0.201019	0.0987948
RARS	arginyl-tRNA synthetase		0.00378116	-0.24305	0.0991335
LINC00176	long intergenic non-protein coding RNA 1		0.0037838	-0.164656	0.0991335
MRPL47	mitochondrial ribosomal protein L47		0.00378695	-0.234292	0.0991335
RASGRF2	Ras protein-specific guanine nucleotide-		0.00380068	-0.214242	0.0991335
FAM64A	family with sequence similarity 64, memb		0.00380166	0.164647	0.0991335
KIF20B	kinesin family member 20B		0.00380167	-0.262982	0.0991335
WDR38	WD repeat domain 38		0.00380317	0.172874	0.0991335
RIMS3	regulating synaptic membrane exocytosis		0.00380702	-0.176758	0.0991335
MIR99AHG	mir-99a-let-7c cluster host gene		0.00380853	-0.110761	0.0991335
GFI1B	growth factor independent 1B transcripti		0.00381409	0.248818	0.0991335
RPS5	ribosomal protein S5		0.00381638	-0.243566	0.0991335
TMEM57	transmembrane protein 57		0.00382348	-0.112978	0.0991335
BANP	BTG3 associated nuclear protein		0.00382377	0.196548	0.0991335
NEMP2	nuclear envelope integral membrane prote		0.00384018	-0.188899	0.099242
PEAR1	platelet endothelial aggregation recepto		0.00384151	0.208221	0.099242
MCM3AP	minichromosome maintenance complex compo		0.00384175	0.154939	0.099242
TP73	tumor protein p73		0.00384501	0.134394	0.099242
SERPINI2	serpin peptidase inhibitor, clade I (pan		0.00385184	0.125614	0.099242
DAXX	death-domain associated protein		0.00385388	0.174607	0.099242
CAP1	CAP, adenylate cyclase-associated protei		0.00386374	0.105601	0.099242
HRSP12	heat-responsive protein 12		0.0038638	-0.189341	0.099242
KCNJ4	potassium channel, inwardly rectifying s		0.00387007	0.224363	0.099242
USB1	U6 snRNA biogenesis 1		0.00387812	0.183108	0.099242
PTTG2	pituitary tumor-transforming 2		0.00388103	0.284253	0.099242
SYNGAP1	synaptic Ras GTPase activating protein 1		0.00388339	-0.163205	0.099242
GPATCH2L	G patch domain containing 2-like		0.00388778	0.125769	0.099242
LINC00367	long intergenic non-protein coding RNA 3		0.00388778	-0.137112	0.099242
PQLC2	PQ loop repeat containing 2		0.00389084	0.133464	0.099242
EXTL3	exostosin-like glycosyltransferase 3		0.00389293	0.272109	0.099242
LOC101928143	uncharacterized LOC101928143		0.00390087	0.376085	0.099242
LOC102724333	uncharacterized LOC102724333		0.00390511	0.123231	0.099242
ZRANB3	zinc finger, RAN-binding domain containi		0.00390937	-0.174952	0.099242
SGIP1	SH3-domain GRB2-like (endophilin) intera		0.00391196	0.174859	0.099242
RABL6	RAB, member RAS oncogene family-like 6		0.00391523	0.192399	0.099242
LOC100128554	uncharacterized LOC100128554		0.00391702	-0.182296	0.099242
TMED8	transmembrane p24 trafficking protein fa		0.00392025	0.181666	0.099242
SNORD88A	small nucleolar RNA, C/D box 88A		0.00393157	0.250744	0.099427
LMCD1-AS1	LMCD1 antisense RNA 1 (head to head)		0.00394429	-0.256924	0.0995205
ESYT2	extended synaptotagmin-like protein 2		0.00395025	-0.144486	0.0995205
MOG	myelin oligodendrocyte glycoprotein		0.00395094	-0.111768	0.0995205
PIK3R1	phosphoinositide-3-kinase, regulatory su		0.00395325	-0.141404	0.0995205
CAPN5	calpain 5		0.00395632	0.236043	0.0995205
TRAJ42	T cell receptor alpha joining 42		0.00395941	-0.271224	0.0995205
FRA10AC1	fragile site, folic acid type, rare, fra		0.0039706	-0.285979	0.0995791
ZSCAN26	zinc finger and SCAN domain containing 2		0.00397272	-0.193012	0.0995791
LOC101929163	uncharacterized LOC101929163		0.00397382	-0.387476	0.0995791
VPS29	VPS29 retromer complex component		0.00398116	-0.211839	0.0996619
ZNF75A	zinc finger protein 75a		0.0039949	-0.199101	0.0997418
SMCR5	Smith-Magenis syndrome chromosome region		0.00400182	-0.165421	0.0997418
MOS	v-mos Moloney murine sarcoma viral oncog		0.00400558	-0.148538	0.0997418
MRPL53	mitochondrial ribosomal protein L53		0.00400879	-0.18076	0.0997418
LOC101929512	uncharacterized LOC101929512		0.00401035	-0.131791	0.0997418
MLN	motilin		0.00401202	0.217213	0.0997418
LOC390877	adenylate kinase isoenzyme 1-like		0.00401258	0.141805	0.0997418
LOC105370288	putative uncharacterized protein C1orf99		0.00401992	0.27458	0.0997879
TRAJ14	T cell receptor alpha joining 14		0.0040225	-0.230592	0.0997879
CPNE1	copine I		0.00403076	0.110516	0.0998926
FURIN	furin (paired basic amino acid cleaving		0.00403532	0.181327	0.0999055
WDR45	WD repeat domain 45		0.00407778	0.237252	0.100856
MIR1302-8	microRNA 1302-8		0.00408293	0.0569421	0.100882
XDH	xanthine dehydrogenase		0.00410435	0.100052	0.10131
SFXN5	sideroflexin 5		0.00411563	0.166568	0.101488
MIR573	microRNA 573		0.00413233	-0.302783	0.101596
MIR3666	microRNA 3666		0.00413706	-0.155229	0.101596
MUM1	melanoma associated antigen (mutated) 1		0.00413753	0.144783	0.101596
SNORD29	small nucleolar RNA, C/D box 29		0.0041405	-0.218102	0.101596
RPL39L	ribosomal protein L39-like		0.00414056	0.242458	0.101596
GPR107	G protein-coupled receptor 107		0.00415081	0.160918	0.101746
SNORA70C	small nucleolar RNA, H/ACA box 70C		0.0041666	-0.191545	0.10195
THCAT158	thyroid cancer-associated transcript 158		0.00416736	0.163735	0.10195
NDUFA7	NADH dehydrogenase (ubiquinone) 1 alpha		0.00417998	-0.164091	0.102007
EIF2S3	eukaryotic translation initiation factor		0.00418413	-0.155668	0.102007
EIF4G1	eukaryotic translation initiation factor		0.00418503	0.170075	0.102007
CD47	CD47 molecule		0.00418644	-0.178858	0.102007
PBDC1	polysaccharide biosynthesis domain conta		0.00419276	-0.234141	0.102007
MFSD2B	major facilitator superfamily domain con		0.00419723	0.268954	0.102007
CATSPER1	cation channel, sperm associated 1		0.00419856	0.180298	0.102007
CTSB	cathepsin B		0.0042112	0.122136	0.102124
HCG17	HLA complex group 17 (non-protein coding		0.00421164	-0.0892614	0.102124
MRPS5	mitochondrial ribosomal protein S5		0.00422162	-0.144815	0.102266
TCEA3	transcription elongation factor A (SII),		0.00423789	-0.248886	0.10247
GPR182	G protein-coupled receptor 182		0.00423832	-0.182455	0.10247
CDA	cytidine deaminase		0.00424585	0.227281	0.102551
TRAJ54	T cell receptor alpha joining 54		0.00425478	-0.177017	0.102667
RAB5C	RAB5C, member RAS oncogene family		0.004261	0.118346	0.102709
LOC101926908	uncharacterized LOC101926908		0.00426485	-0.141005	0.102709
ATP6V0D1	ATPase, H+ transporting, lysosomal 38kDa		0.004286	0.124494	0.103118
BMPER	BMP binding endothelial regulator		0.00430193	0.129114	0.10332
FBXW12	F-box and WD repeat domain containing 12		0.00430273	0.0850038	0.10332
ARSD	arylsulfatase D		0.00431376	0.183595	0.103349
PRKCQ	protein kinase C, theta		0.00431425	-0.193755	0.103349
HPVC1	human papillomavirus (type 18) E5 centra		0.00431868	-0.071659	0.103349
TRAJ35	T cell receptor alpha joining 35 (non-fu		0.00432064	-0.209604	0.103349
RALGAPA1	Ral GTPase activating protein, alpha sub		0.00432902	-0.173105	0.103449
TIAL1	TIA1 cytotoxic granule-associated RNA bi		0.00433633	-0.154555	0.103496
OR8G2	olfactory receptor, family 8, subfamily		0.00433967	-0.0891313	0.103496
SOX1	SRY (sex determining region Y)-box 1		0.00434356	0.157616	0.103496
PSMB3	proteasome subunit beta 3		0.00436002	0.10431	0.103703
ANO9	anoctamin 9		0.00436528	-0.161276	0.103703
FAM109B	family with sequence similarity 109, mem		0.00436828	0.19003	0.103703
HIST1H2AJ	histone cluster 1, H2aj		0.004369	-0.200411	0.103703
DGCR10	DiGeorge syndrome critical region gene 1		0.00437607	-0.126974	0.103771
PIK3R2	phosphoinositide-3-kinase, regulatory su		0.00438117	0.191961	0.103793
PRSS42	protease, serine, 42		0.0044061	-0.0994753	0.104101
ERP27	endoplasmic reticulum protein 27		0.00440634	-0.152516	0.104101
SLC50A1	solute carrier family 50 (sugar efflux t		0.00440682	0.151615	0.104101
STATH	statherin		0.00441963	0.126163	0.104138
E2F3	E2F transcription factor 3		0.00442371	0.167408	0.104138
RAB24	RAB24, member RAS oncogene family		0.00442498	0.20171	0.104138
FAM126A	family with sequence similarity 126, mem		0.00442883	-0.221964	0.104138
TRIM21	tripartite motif containing 21		0.00442944	0.192318	0.104138
KIF14	kinesin family member 14		0.00444175	-0.143516	0.104253
MAP9	microtubule-associated protein 9		0.0044461	-0.138337	0.104253
PADI3	peptidyl arginine deiminase, type III		0.00445162	0.145336	0.104253
CMC2	C-x(9)-C motif containing 2		0.00445377	-0.286927	0.104253
MIR591	microRNA 591		0.00446449	-0.139304	0.104253
CYP4F3	cytochrome P450, family 4, subfamily F,		0.00446506	0.401789	0.104253
COX14	COX14 cytochrome c oxidase assembly fact		0.00446822	-0.232643	0.104253
MATR3	matrin 3		0.00447134	-0.254332	0.104253
WNT6	wingless-type MMTV integration site fami		0.00447227	0.15084	0.104253
TSHB	thyroid stimulating hormone, beta		0.00449411	-0.120367	0.104406
TRAV26-1	T cell receptor alpha variable 26-1		0.00450078	-0.256937	0.104406
TM6SF1	transmembrane 6 superfamily member 1		0.00450142	0.220914	0.104406
CD81-AS1	CD81 antisense RNA 1		0.00450207	-0.147517	0.104406
ARID4B	AT rich interactive domain 4B (RBP1-like		0.00450666	-0.162639	0.104406
TMEM45A	transmembrane protein 45A		0.00450686	0.139402	0.104406
RUFY2	RUN and FYVE domain containing 2		0.00450919	-0.172794	0.104406
RCAN3	RCAN family member 3		0.00451261	-0.195557	0.104406
NOD2	nucleotide-binding oligomerization domai		0.00452857	0.206316	0.104678
IL17RA	interleukin 17 receptor A		0.00454036	0.126184	0.104852
LINC01019	long intergenic non-protein coding RNA 1		0.00455584	0.172803	0.104947
MCCC1	methylcrotonoyl-CoA carboxylase 1 (alpha		0.00456024	-0.205953	0.104947
MIR659	microRNA 659		0.00456074	-0.187435	0.104947
LINC01015	long intergenic non-protein coding RNA 1		0.00456143	0.108439	0.104947
PHB2	prohibitin 2		0.00458373	-0.140967	0.105278
B4GALT4-AS1	B4GALT4 antisense RNA 1		0.0045878	0.0891539	0.105278
C1orf27	chromosome 1 open reading frame 27		0.00458859	-0.269689	0.105278
MIR711	microRNA 711		0.00459643	-0.247081	0.10536
LINC00521	long intergenic non-protein coding RNA 5		0.00460531	0.137492	0.105466
SCARNA21	small Cajal body-specific RNA 21		0.00462011	-0.329552	0.105707
FGF14-IT1	FGF14 intronic transcript 1		0.00463495	0.144964	0.10588
CSRP2	cysteine and glycine-rich protein 2		0.00463665	0.265134	0.10588
FOSL2	FOS-like antigen 2		0.00464421	0.216277	0.10588
PIANP	PILR alpha associated neural protein		0.00464809	0.179529	0.10588
LOC100505853	uncharacterized LOC100505853		0.00465526	0.130911	0.10588
HSF4	heat shock transcription factor 4		0.00465821	0.250478	0.10588
HIST1H4B	histone cluster 1, H4b		0.00466328	-0.19834	0.10588
SYK	spleen tyrosine kinase		0.00467338	0.122777	0.10588
IL13RA1	interleukin 13 receptor, alpha 1		0.00467487	0.193904	0.10588
LINC01553	long intergenic non-protein coding RNA 1		0.00467689	-0.116157	0.10588
MIR1178	microRNA 1178		0.0046831	0.195904	0.10588
DLG1	discs, large homolog 1 (Drosophila)		0.00468787	-0.145286	0.10588
LOC105372715	uncharacterized LOC105372715		0.00469223	-0.153458	0.10588
MKRN2OS	MKRN2 opposite strand		0.0046923	0.0988705	0.10588
SMC2	structural maintenance of chromosomes 2		0.0046984	-0.192557	0.10588
FAM204A	family with sequence similarity 204, mem		0.00470203	-0.259745	0.10588
KCTD21-AS1	KCTD21 antisense RNA 1		0.00470312	-0.317489	0.10588
MILR1	mast cell immunoglobulin-like receptor 1		0.00470474	0.220888	0.10588
EIF3E	eukaryotic translation initiation factor		0.00472895	-0.376027	0.106162
UGDH-AS1	UGDH antisense RNA 1		0.00472908	0.149083	0.106162
ATXN7	ataxin 7		0.00473015	0.100524	0.106162
RHOXF1	Rhox homeobox family, member 1		0.00473946	-0.115645	0.106235
MIR3605	microRNA 3605		0.00474196	0.286493	0.106235
CPVL	carboxypeptidase, vitellogenic-like		0.00475341	0.253729	0.106326
SEH1L	SEH1-like nucleoporin		0.00476019	-0.15254	0.106326
MAP3K14	mitogen-activated protein kinase kinase		0.00476308	0.139517	0.106326
C2orf40	chromosome 2 open reading frame 40		0.00476326	-0.181257	0.106326
PP2D1	protein phosphatase 2C-like domain conta		0.00477645	0.129428	0.106525
SYNE3	spectrin repeat containing, nuclear enve		0.00478965	-0.12408	0.106658
LOC102724965	uncharacterized LOC102724965		0.00479269	0.196454	0.106658
PPM1E	protein phosphatase, Mg2+/Mn2+ dependent		0.00479858	-0.10043	0.106658
NLGN4Y	neuroligin 4, Y-linked		0.00480592	0.200182	0.106658
NLRP4	NLR family, pyrin domain containing 4		0.0048092	-0.122658	0.106658
SMC3	structural maintenance of chromosomes 3		0.00480995	-0.241087	0.106658
ZDHHC15	zinc finger, DHHC-type containing 15		0.00481262	-0.144261	0.106658
MVP	major vault protein		0.00482278	0.147352	0.106788
GPX7	glutathione peroxidase 7		0.0048291	-0.185456	0.106832
SMURF1	SMAD specific E3 ubiquitin protein ligas		0.00483887	0.106917	0.106871
ERH	enhancer of rudimentary homolog (Drosoph		0.00483952	-0.286177	0.106871
EHD3	EH-domain containing 3		0.00484436	0.237607	0.106883
TRAJ17	T cell receptor alpha joining 17		0.00485221	-0.280573	0.106961
FCGR3A	Fc fragment of IgG, low affinity IIIa, r		0.00487574	0.359406	0.107339
SOD1	superoxide dismutase 1, soluble		0.00487808	-0.218468	0.107339
SCARNA17	small Cajal body-specific RNA 17		0.00488674	-0.181019	0.107434
LINC01158	long intergenic non-protein coding RNA 1		0.00489966	-0.182735	0.107569
CNDP2	CNDP dipeptidase 2 (metallopeptidase M20		0.00490882	0.154592	0.107569
BBS9	Bardet-Biedl syndrome 9		0.00490897	-0.170307	0.107569
GCC2	GRIP and coiled-coil domain containing 2		0.00491301	-0.220313	0.107569
LMTK3	lemur tyrosine kinase 3		0.00491458	-0.158028	0.107569
VPS36	vacuolar protein sorting 36 homolog (S.		0.00493187	-0.172604	0.107851
LOC285000	uncharacterized LOC285000		0.00494022	0.150726	0.107893
MCF2L-AS1	MCF2L antisense RNA 1		0.00494938	-0.188529	0.107893
C1orf87	chromosome 1 open reading frame 87		0.00495207	-0.127918	0.107893
G6PD	glucose-6-phosphate dehydrogenase		0.00495364	0.146939	0.107893
KIAA0556	KIAA0556		0.00495558	0.157116	0.107893
MIRLET7DHG	MIRLET7D host gene		0.00496046	-0.151515	0.107904
MIR4635	microRNA 4635		0.0049684	-0.274767	0.107982
IGFBP7	insulin-like growth factor binding prote		0.00497747	0.215196	0.108084
LTB	lymphotoxin beta (TNF superfamily, membe		0.00498573	-0.146103	0.108168
MARCH5	membrane-associated ring finger (C3HC4)		0.00499176	0.117364	0.108204
LOC101927847	uncharacterized LOC101927847		0.00500464	0.201192	0.108319
CHPF2	chondroitin polymerizing factor 2		0.00501391	0.12057	0.108319
NECAB1	N-terminal EF-hand calcium binding prote		0.00501415	0.127087	0.108319
PCYT1B-AS1	PCYT1B antisense RNA 1		0.00501458	0.0963978	0.108319
LINC00400	long intergenic non-protein coding RNA 4		0.0050257	0.113847	0.108392
GTPBP2	GTP binding protein 2		0.00502669	0.205433	0.108392
PTPN13	protein tyrosine phosphatase, non-recept		0.00504925	-0.147652	0.108783
SPHK1	sphingosine kinase 1		0.0050683	0.155977	0.108886
TCEA2	transcription elongation factor A (SII),		0.00506981	0.131187	0.108886
SNRPD1	small nuclear ribonucleoprotein D1 polyp		0.00507977	-0.219262	0.108886
TRIM48	tripartite motif containing 48		0.00508115	0.166928	0.108886
FAM114A2	family with sequence similarity 114, mem		0.00508328	-0.192588	0.108886
SGSM2	small G protein signaling modulator 2		0.00508611	-0.168556	0.108886
FAM168A	family with sequence similarity 168, mem		0.00510105	0.178061	0.108886
MMD	monocyte to macrophage differentiation-a		0.0051045	0.24468	0.108886
SAP30L-AS1	SAP30L antisense RNA 1 (head to head)		0.00511456	-0.252862	0.108886
HAAO	3-hydroxyanthranilate 3,4-dioxygenase		0.00511619	0.235411	0.108886
UPK1B	uroplakin 1B		0.0051167	0.148128	0.108886
GUCA2A	guanylate cyclase activator 2A (guanylin		0.00511689	0.21772	0.108886
OR1K1	olfactory receptor, family 1, subfamily		0.00512064	0.207306	0.108886
RPS13	ribosomal protein S13		0.00512263	-0.281505	0.108886
LOC100996249	uncharacterized LOC100996249		0.00512552	-0.178052	0.108886
IRS4	insulin receptor substrate 4		0.00512851	-0.0785988	0.108886
LOC101927124	uncharacterized LOC101927124		0.00512887	-0.145838	0.108886
OR5M8	olfactory receptor, family 5, subfamily		0.00513794	0.357761	0.108938
USP42	ubiquitin specific peptidase 42		0.00514199	0.118211	0.108938
LINC00333	long intergenic non-protein coding RNA 3		0.00515949	0.0855423	0.108938
PLEKHH1	pleckstrin homology domain containing, f		0.00516208	-0.1118	0.108938
ADGRE3	adhesion G protein-coupled receptor E3		0.00516363	0.193827	0.108938
ARL14EP	ADP-ribosylation factor-like 14 effector		0.00516651	-0.263592	0.108938
ALKBH4	alkB homolog 4, lysine demthylase		0.00516703	0.171836	0.108938
MRPL33	mitochondrial ribosomal protein L33		0.00516807	0.192804	0.108938
LOC101927924	uncharacterized LOC101927924		0.0051718	0.195771	0.108938
TAMM41	TAM41 mitochondrial translocator assembl		0.00517701	-0.203111	0.108938
MSRB2	methionine sulfoxide reductase B2		0.00517977	0.214445	0.108938
GRN	granulin		0.00519151	0.165065	0.109092
OR52N2	olfactory receptor, family 52, subfamily		0.00521988	-0.164282	0.109574
NAA11	N(alpha)-acetyltransferase 11, NatA cata		0.00522346	0.184615	0.109574
FLT3LG	fms-related tyrosine kinase 3 ligand		0.00523092	-0.191264	0.109574
LINC00210	long intergenic non-protein coding RNA 2		0.00523215	-0.151636	0.109574
SMYD2	SET and MYND domain containing 2		0.00524097	-0.225937	0.109666
LOC284294	uncharacterized LOC284294		0.00525133	-0.09075	0.109772
GBAS	glioblastoma amplified sequence		0.00525547	-0.202901	0.109772
GATA2-AS1	GATA2 antisense RNA 1		0.00525991	0.233659	0.109772
TRAIP	TRAF interacting protein		0.00526564	-0.128862	0.109772
HAR1A	highly accelerated region 1A (non-protei		0.0052734	0.148702	0.109772
PCDHB15	protocadherin beta 15		0.00527368	-0.0931304	0.109772
BRPF1	bromodomain and PHD finger containing, 1		0.00527728	0.154992	0.109772
CAPN12	calpain 12		0.00528325	0.179141	0.109772
ALKBH5	alkB homolog 5, RNA demethylase		0.00528599	0.13244	0.109772
FAM13C	family with sequence similarity 13, memb		0.005299	0.122797	0.10995
LINC00587	long intergenic non-protein coding RNA 5		0.00531649	-0.0810113	0.11022
ERCC6L2	excision repair cross-complementation gr		0.00532611	-0.194669	0.110327
DEFB118	defensin, beta 118		0.00533375	-0.119272	0.110393
THEM6	thioesterase superfamily member 6		0.0053389	0.161041	0.110407
FAM86C2P	family with sequence similarity 86, memb		0.00535944	-0.307761	0.110739
CD151	CD151 molecule (Raph blood group)		0.00536733	0.215067	0.11081
LONP2	lon peptidase 2, peroxisomal		0.00537537	-0.126727	0.110883
PTTG1	pituitary tumor-transforming 1		0.00538845	-0.223931	0.11106
COL2A1	collagen, type II, alpha 1		0.0053962	0.0830529	0.111128
CCT8L2	chaperonin containing TCP1, subunit 8 (t		0.00540385	0.146293	0.111192
LACTB	lactamase, beta		0.00541272	0.236666	0.111282
DSC2	desmocollin 2		0.0054237	0.230197	0.111319
ALKBH8	alkB homolog 8, tRNA methyltransferase		0.00542648	-0.215052	0.111319
MCUR1	mitochondrial calcium uniporter regulato		0.00542802	0.148085	0.111319
ZNF547	zinc finger protein 547		0.00544994	-0.227692	0.111676
LHFPL2	lipoma HMGIC fusion partner-like 2		0.00546081	0.265936	0.111794
UGT1A9	UDP glucuronosyltransferase 1 family, po		0.00547508	0.180428	0.111794
NOP14-AS1	NOP14 antisense RNA 1		0.00547619	-0.195209	0.111794
C1QTNF1-AS1	C1QTNF1 antisense RNA 1		0.00547727	0.114004	0.111794
ZMPSTE24	zinc metallopeptidase STE24		0.00547827	0.168171	0.111794
DIS3L2	DIS3 like 3'-5' exoribonuclease 2		0.00548342	-0.118371	0.111807
TRAT1	T cell receptor associated transmembrane		0.00548815	-0.346808	0.111811
LOC100131564	uncharacterized LOC100131564		0.00549659	-0.191546	0.111891
H1FX	H1 histone family, member X		0.00550258	-0.226155	0.11192
KLHL22	kelch-like family member 22		0.00554748	0.14966	0.112674
RNU6-78P	RNA, U6 small nuclear 78, pseudogene		0.00554875	0.150167	0.112674
MORC2	MORC family CW-type zinc finger 2		0.00558096	-0.149922	0.11321
PADI2	peptidyl arginine deiminase, type II		0.00558427	0.240989	0.11321
OR6N2	olfactory receptor, family 6, subfamily		0.00559753	0.198403	0.113385
TMEM164	transmembrane protein 164		0.00560359	0.22153	0.113415
TFDP1	transcription factor Dp-1		0.00561412	0.210303	0.113509
THOC7-AS1	THOC7 antisense RNA 1		0.00562143	-0.0881117	0.113509
MUM1L1	melanoma associated antigen (mutated) 1-		0.00562568	0.120278	0.113509
ITGA2	integrin, alpha 2 (CD49B, alpha 2 subuni		0.00562709	0.127731	0.113509
GDA	guanine deaminase		0.00563115	0.150526	0.113509
MPPE1	metallophosphoesterase 1		0.00564781	0.169336	0.113605
NDST1	N-deacetylase/N-sulfotransferase (hepara		0.00565185	0.213908	0.113605
VTI1B	vesicle transport through interaction wi		0.00565328	0.152715	0.113605
PDK3	pyruvate dehydrogenase kinase, isozyme 3		0.00565631	0.194613	0.113605
PABPC1L2A	poly(A) binding protein, cytoplasmic 1-l		0.00566282	0.114386	0.113605
HINT1	histidine triad nucleotide binding prote		0.00566349	-0.246113	0.113605
ANKRD18DP	ankyrin repeat domain 18D, pseudogene		0.00567389	-0.156549	0.113722
SPHKAP	SPHK1 interactor, AKAP domain containing		0.00568639	0.118651	0.113838
FAM57A	family with sequence similarity 57, memb		0.00569373	0.179473	0.113838
TRAJ9	T cell receptor alpha joining 9		0.00569742	-0.244792	0.113838
VANGL1	VANGL planar cell polarity protein 1		0.00570537	0.145282	0.113838
NFYC	nuclear transcription factor Y, gamma		0.00571426	0.207334	0.113838
C11orf91	chromosome 11 open reading frame 91		0.00572213	-0.172701	0.113838
UBE2Q2P2	ubiquitin-conjugating enzyme E2Q family		0.00572418	-0.188184	0.113838
DBH	dopamine beta-hydroxylase (dopamine beta		0.00573079	0.162687	0.113838
GPIHBP1	glycosylphosphatidylinositol anchored hi		0.00573537	0.195587	0.113838
NPR3	natriuretic peptide receptor 3		0.00573835	0.132859	0.113838
CDH15	cadherin 15, type 1, M-cadherin (myotubu		0.00574028	0.190876	0.113838
ARHGAP9	Rho GTPase activating protein 9		0.00574266	0.159513	0.113838
ZDHHC17	zinc finger, DHHC-type containing 17		0.00574298	-0.151726	0.113838
ZNF827	zinc finger protein 827		0.00574955	-0.207913	0.113838
ABCD2	ATP-binding cassette, sub-family D (ALD)		0.00575501	-0.242144	0.113838
ATAD2	ATPase family, AAA domain containing 2		0.00575788	-0.251613	0.113838
TNRC6C-AS1	TNRC6C antisense RNA 1		0.00576071	-0.145482	0.113838
ROPN1L	rhophilin associated tail protein 1-like		0.00576254	0.264781	0.113838
CEBPD	CCAAT/enhancer binding protein (C/EBP),		0.00578472	0.214395	0.114185
RPL21P28	ribosomal protein L21 pseudogene 28		0.00579316	-0.531632	0.114223
TRIM25	tripartite motif containing 25		0.005797	0.165322	0.114223
STEAP2-AS1	STEAP2 antisense RNA 1		0.00580085	-0.124844	0.114223
RBAK	RB-associated KRAB zinc finger		0.00580515	-0.281891	0.114223
NPAT	nuclear protein, ataxia-telangiectasia l		0.00581326	-0.186176	0.114247
FIS1	fission, mitochondrial 1		0.00581595	0.202663	0.114247
EPHB4	EPH receptor B4		0.00582019	0.248727	0.114247
ARL11	ADP-ribosylation factor-like 11		0.00584369	0.225761	0.114561
TMEM140	transmembrane protein 140		0.00584931	0.214833	0.114561
NAA10	N(alpha)-acetyltransferase 10, NatA cata		0.00585011	0.20478	0.114561
SNORD14C	small nucleolar RNA, C/D box 14C		0.00585858	-0.352616	0.114623
MYSM1	Myb-like, SWIRM and MPN domains 1		0.0058627	-0.165459	0.114623
ATP6V0B	ATPase, H+ transporting, lysosomal 21kDa		0.00586773	0.157148	0.114623
LRBA	LPS-responsive vesicle trafficking, beac		0.0058748	-0.145137	0.114623
THAP10	THAP domain containing 10		0.00587646	0.0938074	0.114623
HSPA1A	heat shock 70kDa protein 1A		0.00588217	0.198821	0.114644
DBN1	drebrin 1		0.00589012	0.194008	0.114709
CCDC34	coiled-coil domain containing 34		0.00591235	-0.154291	0.114868
CTAGE10P	CTAGE family, member 10, pseudogene		0.00591635	0.092752	0.114868
FAM208A	family with sequence similarity 208, mem		0.00591854	-0.164396	0.114868
CA7	carbonic anhydrase VII		0.00591906	0.121216	0.114868
NFATC1	nuclear factor of activated T-cells, cyt		0.00592149	-0.171819	0.114868
KNCN	kinocilin		0.0059282	0.179482	0.114908
ENTHD1	ENTH domain containing 1		0.00593724	-0.102569	0.114993
NADK	NAD kinase		0.00594979	0.1648	0.11506
DPP6	dipeptidyl-peptidase 6		0.00595003	0.106137	0.11506
GBE1	glucan (1,4-alpha-), branching enzyme 1		0.00596642	0.248513	0.115287
FAM86JP	family with sequence similarity 86, memb		0.00597699	-0.214764	0.115381
RCN2	reticulocalbin 2, EF-hand calcium bindin		0.00598062	-0.318804	0.115381
FLJ43879	FLJ43879 protein		0.00599716	0.165767	0.115462
SBNO2	strawberry notch homolog 2 (Drosophila)		0.00599912	0.21032	0.115462
TFF2	trefoil factor 2		0.00600718	0.127927	0.115462
FAM159A	family with sequence similarity 159, mem		0.00600785	-0.236332	0.115462
RNF148	ring finger protein 148		0.00600817	-0.0766984	0.115462
KDELC1	KDEL (Lys-Asp-Glu-Leu) containing 1		0.00604146	0.145049	0.116012
KDSR	3-ketodihydrosphingosine reductase		0.00604672	-0.152592	0.116023
LARP4B	La ribonucleoprotein domain family, memb		0.00605492	0.105303	0.116067
NFS1	NFS1 cysteine desulfurase		0.00605839	-0.199257	0.116067
STOM	stomatin		0.00606762	0.150528	0.116143
KCNMA1	potassium channel, calcium activated lar		0.00607175	0.13355	0.116143
TMEM2	transmembrane protein 2		0.00610431	0.134073	0.116662
EPB41L3	erythrocyte membrane protein band 4.1-li		0.00610835	0.221953	0.116662
IPO11	importin 11		0.00612393	-0.254726	0.116763
GRINA	glutamate receptor, ionotropic, N-methyl		0.00613117	0.235862	0.116763
HMX1	H6 family homeobox 1		0.0061347	0.193826	0.116763
WWP1	WW domain containing E3 ubiquitin protei		0.00613858	-0.194567	0.116763
GPR4	G protein-coupled receptor 4		0.00614073	0.128128	0.116763
NKRF	NFKB repressing factor		0.0061448	-0.231119	0.116763
SNORD111B	small nucleolar RNA, C/D box 111B		0.00614668	-0.12047	0.116763
RHBDL3	rhomboid, veinlet-like 3 (Drosophila)		0.00616935	0.1368	0.117053
ILF2	interleukin enhancer binding factor 2		0.00617139	-0.158457	0.117053
C16orf82	chromosome 16 open reading frame 82		0.00618429	-0.125533	0.117208
FARSB	phenylalanyl-tRNA synthetase, beta subun		0.00619217	-0.159169	0.117267
TRAJ11	T cell receptor alpha joining 11		0.00619688	-0.178345	0.117267
C10orf128	chromosome 10 open reading frame 128		0.00620412	0.175025	0.117314
ZNF815P	zinc finger protein 815, pseudogene		0.00621446	-0.183184	0.117348
METTL12	methyltransferase like 12		0.00621541	-0.205906	0.117348
PIP5K1C	phosphatidylinositol-4-phosphate 5-kinas		0.00623281	0.146261	0.117519
LOC100130587	uncharacterized LOC100130587		0.00623398	-0.13916	0.117519
NATD1	N-acetyltransferase domain containing 1		0.00624352	0.178246	0.117609
ANKRD22	ankyrin repeat domain 22		0.00625468	0.467125	0.11773
NOS2	nitric oxide synthase 2, inducible		0.00626284	-0.144898	0.117772
TCF23	transcription factor 23		0.00626643	0.16791	0.117772
LYN	LYN proto-oncogene, Src family tyrosine		0.00628183	0.136163	0.117972
ARRDC5	arrestin domain containing 5		0.00628933	-0.172235	0.118023
PRPF4	pre-mRNA processing factor 4		0.00631621	0.134247	0.118437
MALAT1	metastasis associated lung adenocarcinom		0.00632867	-0.0951099	0.118476
RECQL4	RecQ helicase-like 4		0.00633187	0.148596	0.118476
MRAP	melanocortin 2 receptor accessory protei		0.00633532	-0.132638	0.118476
CLIC4	chloride intracellular channel 4		0.0063419	0.163497	0.118476
SRXN1	sulfiredoxin 1		0.00634223	0.202007	0.118476
CPXM2	carboxypeptidase X (M14 family), member		0.00635637	0.110726	0.118627
EBI3	Epstein-Barr virus induced 3		0.00635991	0.154746	0.118627
RAMP1	receptor (G protein-coupled) activity mo		0.00638394	-0.17749	0.118986
CCDC141	coiled-coil domain containing 141		0.00639232	-0.184815	0.119052
TNIP2	TNFAIP3 interacting protein 2		0.00641232	-0.185093	0.119335
PPP2R4	protein phosphatase 2A activator, regula		0.00642569	0.179653	0.119494
ANKAR	ankyrin and armadillo repeat containing		0.00643897	-0.182594	0.119651
FGF4	fibroblast growth factor 4		0.00644796	0.165324	0.119728
TRAF5	TNF receptor-associated factor 5		0.00646436	-0.169449	0.119784
AVPR1A	arginine vasopressin receptor 1A		0.00647142	0.142717	0.119784
DSG1	desmoglein 1		0.00647164	-0.0736285	0.119784
PLEKHG7	pleckstrin homology domain containing, f		0.00647952	-0.0971166	0.119784
HPYR1	Helicobacter pylori responsive 1 (non-pr		0.00648093	0.133023	0.119784
ALPK1	alpha-kinase 1		0.00648606	0.240663	0.119784
ATP1A1	ATPase, Na+/K+ transporting, alpha 1 pol		0.00649454	-0.11325	0.119784
CLEC4C	C-type lectin domain family 4, member C		0.00649579	0.216149	0.119784
PF4V1	platelet factor 4 variant 1		0.00649821	0.298259	0.119784
LINC01053	long intergenic non-protein coding RNA 1		0.00650107	0.161984	0.119784
CPEB1	cytoplasmic polyadenylation element bind		0.00650816	-0.106775	0.119784
RIOK2	RIO kinase 2		0.00650911	-0.215589	0.119784
UBAP1	ubiquitin associated protein 1		0.00653506	0.140566	0.120172
ATP2B3	ATPase, Ca++ transporting, plasma membra		0.0065432	0.209616	0.120233
PHF3	PHD finger protein 3		0.00654828	-0.139688	0.120237
COL18A1	collagen, type XVIII, alpha 1		0.00656031	0.197458	0.120368
LOC101927059	uncharacterized LOC101927059		0.00656887	-0.115293	0.120436
LINC01304	long intergenic non-protein coding RNA 1		0.00657668	-0.149804	0.12049
STAB2	stabilin 2		0.00659357	0.0774361	0.12071
SNORD57	small nucleolar RNA, C/D box 57		0.00660702	-0.272674	0.120866
LOC374443	C-type lectin domain family 2, member D		0.00662896	-0.178927	0.120928
CD14	CD14 molecule		0.00663859	0.164924	0.120928
GPR183	G protein-coupled receptor 183		0.00664471	-0.240427	0.120928
ZNF25	zinc finger protein 25		0.00664911	-0.236667	0.120928
ZBTB7B	zinc finger and BTB domain containing 7B		0.00664946	0.156456	0.120928
GPR119	G protein-coupled receptor 119		0.00664995	-0.138081	0.120928
SNORD58C	small nucleolar RNA, C/D box 58C		0.00665114	-0.353027	0.120928
TBC1D32	TBC1 domain family, member 32		0.00665371	-0.192111	0.120928
ARV1	ARV1 homolog, fatty acid homeostasis mod		0.00665438	-0.245746	0.120928
ELMOD2	ELMO/CED-12 domain containing 2		0.00666677	-0.235126	0.121025
NOV	nephroblastoma overexpressed		0.00667629	0.301298	0.121025
KLHL38	kelch-like family member 38		0.00668016	0.114809	0.121025
MIR608	microRNA 608		0.00668198	0.0935392	0.121025
DCTN4	dynactin 4 (p62)		0.00668487	0.145951	0.121025
MIR891B	microRNA 891b		0.00669018	-0.0726627	0.121025
FAM161B	family with sequence similarity 161, mem		0.0066973	-0.167922	0.121025
GSK3A	glycogen synthase kinase 3 alpha		0.00669888	0.136464	0.121025
STAT3	signal transducer and activator of trans		0.00672053	0.135683	0.121255
WDR31	WD repeat domain 31		0.00672141	-0.13756	0.121255
OR7D2	olfactory receptor, family 7, subfamily		0.00673843	-0.141938	0.121402
CHRNA2	cholinergic receptor, nicotinic, alpha 2		0.00674492	0.164911	0.121402
MTOR	mechanistic target of rapamycin (serine/		0.0067451	-0.110318	0.121402
IL5RA	interleukin 5 receptor, alpha		0.0067492	0.289884	0.121402
C12orf76	chromosome 12 open reading frame 76		0.00675568	-0.192634	0.12143
C20orf197	chromosome 20 open reading frame 197		0.00677791	0.173651	0.121699
ROGDI	rogdi homolog		0.00678796	0.235595	0.121699
ASB6	ankyrin repeat and SOCS box containing 6		0.00679317	0.171628	0.121699
RNF222	ring finger protein 222		0.0067949	0.176656	0.121699
IL1B	interleukin 1, beta		0.00679525	0.274744	0.121699
PRKAR2B	protein kinase, cAMP-dependent, regulato		0.00680982	0.239478	0.121872
CD5	CD5 molecule		0.0068275	-0.154779	0.122043
TIMP2	TIMP metallopeptidase inhibitor 2		0.00682922	0.198441	0.122043
GNB1	guanine nucleotide binding protein (G pr		0.00683895	0.0719318	0.122128
ATF4	activating transcription factor 4		0.00684595	-0.131433	0.122165
CD180	CD180 molecule		0.00685452	-0.220378	0.12223
SLFN14	schlafen family member 14		0.00686945	0.252398	0.122408
LOC101927768	uncharacterized LOC101927768		0.00687546	-0.160946	0.122413
SVOP	SV2 related protein		0.006883	0.119934	0.122413
MAP3K9	mitogen-activated protein kinase kinase		0.00688485	0.146021	0.122413
BCL7C	B-cell CLL/lymphoma 7C		0.00688951	-0.17894	0.122413
FGF10-AS1	FGF10 antisense RNA 1		0.00689748	-0.0952925	0.122466
CCDC171	coiled-coil domain containing 171		0.00691333	0.126237	0.122512
MIR3944	microRNA 3944		0.0069156	0.225129	0.122512
MIR4672	microRNA 4672		0.00691687	-0.161789	0.122512
LINC01405	long intergenic non-protein coding RNA 1		0.00692504	-0.270103	0.122512
SMPD5	sphingomyelin phosphodiesterase 5		0.00692588	0.13831	0.122512
PLXDC2	plexin domain containing 2		0.00693185	0.156938	0.122512
OR4D1	olfactory receptor, family 4, subfamily		0.00693474	-0.2371	0.122512
PRCP	prolylcarboxypeptidase (angiotensinase C		0.00696644	0.15808	0.122927
OR10A7	olfactory receptor, family 10, subfamily		0.00697563	-0.131469	0.122927
CDC25A	cell division cycle 25A		0.00697705	-0.103804	0.122927
LRP2BP	LRP2 binding protein		0.00697809	0.119579	0.122927
TMEM158	transmembrane protein 158 (gene/pseudoge		0.00699201	0.247021	0.123084
RNF168	ring finger protein 168, E3 ubiquitin pr		0.00700147	-0.124305	0.123147
ATG5	autophagy related 5		0.00700715	-0.224515	0.123147
SRP68	signal recognition particle 68kDa		0.00701051	0.151015	0.123147
THOC1	THO complex 1		0.00701583	-0.194418	0.123153
RLTPR	RGD motif, leucine rich repeats, tropomo		0.00702567	-0.163546	0.123238
ZBED5	zinc finger, BED-type containing 5		0.00705744	-0.243559	0.123674
CMKLR1	chemerin chemokine-like receptor 1		0.00706282	0.187045	0.123674
TMEM55A	transmembrane protein 55A		0.00706552	0.178718	0.123674
TTC29	tetratricopeptide repeat domain 29		0.0070838	-0.0987963	0.123906
MEGF9	multiple EGF-like-domains 9		0.00709217	0.160654	0.123965
TNFAIP8L1	tumor necrosis factor, alpha-induced pro		0.0071099	0.17071	0.12411
TMEM30A	transmembrane protein 30A		0.00711051	0.101412	0.12411
LINC00473	long intergenic non-protein coding RNA 4		0.00712658	0.173565	0.124122
RBM26	RNA binding motif protein 26		0.0071292	-0.135189	0.124122
IGHV2-26	immunoglobulin heavy variable 2-26		0.00713071	-0.387368	0.124122
PCGF6	polycomb group ring finger 6		0.00713124	-0.230805	0.124122
ARFGEF3	ARFGEF family member 3		0.00714287	0.120649	0.124135
CDC42EP2	CDC42 effector protein (Rho GTPase bindi		0.00714555	0.255813	0.124135
CDK1	cyclin-dependent kinase 1		0.00714705	0.120236	0.124135
SUPT4H1	SPT4 homolog, DSIF elongation factor sub		0.00715501	0.115974	0.124141
GLYR1	glyoxylate reductase 1 homolog (Arabidop		0.00715746	0.145867	0.124141
LINC00485	long intergenic non-protein coding RNA 4		0.00716307	0.14497	0.124151
MRPS21	mitochondrial ribosomal protein S21		0.00717519	-0.204105	0.124232
B4GALT5	UDP-Gal:betaGlcNAc beta 1,4- galactosylt		0.00717776	0.223489	0.124232
UNC80	unc-80 homolog (C. elegans)		0.0071993	0.0758685	0.124518
SLC6A2	solute carrier family 6 (neurotransmitte		0.00722515	0.107801	0.124766
LINC01420	long intergenic non-protein coding RNA 1		0.00722547	-0.18527	0.124766
ANO1-AS2	ANO1 antisense RNA 2 (head to head)		0.00722878	-0.186973	0.124766
SLC38A7	solute carrier family 38, member 7		0.00723765	0.18378	0.124832
SPOCD1	SPOC domain containing 1		0.00726173	0.202036	0.12516
TRBJ2-7	T cell receptor beta joining 2-7		0.00727295	-0.1885	0.125266
RFPL3S	RFPL3 antisense		0.00727937	0.200701	0.125289
RAP1GAP2	RAP1 GTPase activating protein 2		0.00728953	0.147102	0.125356
NCF1C	neutrophil cytosolic factor 1C pseudogen		0.00729421	0.190955	0.125356
SIGLEC6	sialic acid binding Ig-like lectin 6		0.00730498	0.255266	0.125356
NGDN	neuroguidin, EIF4E binding protein		0.00730679	-0.208769	0.125356
HSPB3	heat shock 27kDa protein 3		0.00731047	0.101421	0.125356
CERKL	ceramide kinase-like		0.00732131	-0.109096	0.125356
NAV2-AS4	NAV2 antisense RNA 4		0.00732568	0.118898	0.125356
RPL22	ribosomal protein L22		0.00732717	-0.321508	0.125356
TIMP3	TIMP metallopeptidase inhibitor 3		0.00732887	0.169788	0.125356
SKAP1	src kinase associated phosphoprotein 1		0.00734841	-0.172965	0.125523
LOC101927835	uncharacterized LOC101927835		0.00734982	0.169198	0.125523
PDC	phosducin		0.00735385	-0.139952	0.125523
LOC100506548	uncharacterized LOC100506548		0.00739169	-0.158833	0.125888
MLLT3	myeloid/lymphoid or mixed-lineage leukem		0.00739661	-0.245646	0.125888
RSPH9	radial spoke head 9 homolog (Chlamydomon		0.00740096	0.15485	0.125888
MIR382	microRNA 382		0.00740415	-0.133282	0.125888
ARMC12	armadillo repeat containing 12		0.00740894	-0.122054	0.125888
KCNIP4-IT1	KCNIP4 intronic transcript 1		0.00740968	-0.106742	0.125888
LOC440117	uncharacterized LOC440117		0.00741089	0.119503	0.125888
CDKN3	cyclin-dependent kinase inhibitor 3		0.0074249	-0.175894	0.125943
SLC25A27	solute carrier family 25, member 27		0.00742705	0.11506	0.125943
UCP3	uncoupling protein 3 (mitochondrial, pro		0.0074315	-0.146173	0.125943
HTATSF1	HIV-1 Tat specific factor 1		0.00743896	-0.179657	0.125943
SATB2-AS1	SATB2 antisense RNA 1		0.00744165	-0.123405	0.125943
FAM87A	family with sequence similarity 87, memb		0.00744548	0.121445	0.125943
KLHDC1	kelch domain containing 1		0.00744973	-0.214469	0.125943
LINC01119	long intergenic non-protein coding RNA 1		0.00747908	0.187305	0.126091
UCHL3	ubiquitin carboxyl-terminal esterase L3		0.00748083	-0.204292	0.126091
SMARCAD1	SWI/SNF-related, matrix-associated actin		0.00748313	-0.261384	0.126091
LINC00881	long intergenic non-protein coding RNA 8		0.00748381	-0.141916	0.126091
CD34	CD34 molecule		0.00748397	0.157239	0.126091
ATG2A	autophagy related 2A		0.00749933	0.224448	0.126263
CLEC10A	C-type lectin domain family 10, member A		0.00750765	0.221631	0.126317
RPL9	ribosomal protein L9		0.00751927	-0.335189	0.126383
INSM1	insulinoma-associated 1		0.00752178	0.187234	0.126383
MYO1F	myosin IF		0.00752699	0.133728	0.126385
DCUN1D4	DCN1, defective in cullin neddylation 1,		0.00755533	-0.213565	0.126673
PGS1	phosphatidylglycerophosphate synthase 1		0.00755731	0.177528	0.126673
SLC35A2	solute carrier family 35 (UDP-galactose		0.0075739	0.133147	0.126673
MSRB1	methionine sulfoxide reductase B1		0.00757702	0.192759	0.126673
MIR508	microRNA 508		0.00757967	0.124939	0.126673
SERPINE2	serpin peptidase inhibitor, clade E (nex		0.0075814	0.127331	0.126673
SF3B1	splicing factor 3b, subunit 1, 155kDa		0.00758425	-0.158993	0.126673
PHOSPHO2	phosphatase, orphan 2		0.0075851	-0.312691	0.126673
PTS	6-pyruvoyltetrahydropterin synthase		0.00759969	-0.24544	0.126818
SPTB	spectrin, beta, erythrocytic		0.00761063	0.249271	0.126818
KRTAP10-1	keratin associated protein 10-1		0.00761895	0.287337	0.126818
BZRAP1-AS1	BZRAP1 antisense RNA 1		0.00762444	-0.121984	0.126818
IGLV3-21	immunoglobulin lambda variable 3-21		0.0076248	-0.38558	0.126818
ACTN1	actinin, alpha 1		0.00762617	0.160357	0.126818
PDGFA	platelet-derived growth factor alpha pol		0.00762971	0.19769	0.126818
DUSP4	dual specificity phosphatase 4		0.00764339	0.115412	0.12696
IAH1	isoamyl acetate-hydrolyzing esterase 1 h		0.00765709	-0.148884	0.127102
DENND4A	DENN/MADD domain containing 4A		0.00766313	-0.141631	0.127117
CCDC103	coiled-coil domain containing 103		0.00768484	0.149203	0.127392
EIF2A	eukaryotic translation initiation factor		0.00770803	-0.274524	0.127612
HEATR1	HEAT repeat containing 1		0.00770844	-0.154521	0.127612
ANKRD61	ankyrin repeat domain 61		0.00771383	-0.12873	0.127616
KIR3DL1	killer cell immunoglobulin-like receptor		0.00772198	0.198302	0.127666
DCAF4L2	DDB1 and CUL4 associated factor 4-like 2		0.00774931	0.157431	0.12786
MBOAT7	membrane bound O-acyltransferase domain		0.00774947	0.217906	0.12786
ACOX1	acyl-CoA oxidase 1, palmitoyl		0.00775248	0.180019	0.12786
PTPRS	protein tyrosine phosphatase, receptor t		0.0077544	0.148157	0.12786
RPS14	ribosomal protein S14		0.00776152	-0.267993	0.127892
CNP	2',3'-cyclic nucleotide 3' phosphodieste		0.00777488	0.241262	0.128027
F2R	coagulation factor II (thrombin) recepto		0.00778305	0.206283	0.128076
YIF1B	Yip1 interacting factor homolog B (S. ce		0.00780642	0.138039	0.128375
FANCL	Fanconi anemia, complementation group L		0.00781682	-0.19971	0.128461
REG1P	regenerating islet-derived 1 pseudogene		0.00782602	-0.0706454	0.128526
EPS8	epidermal growth factor receptor pathway		0.00783658	-0.159448	0.128614
GFER	growth factor, augmenter of liver regene		0.00786946	-0.141347	0.129069
C16orf62	chromosome 16 open reading frame 62		0.00793496	-0.109691	0.130057
MIS18A	MIS18 kinetochore protein A		0.00796002	-0.218326	0.130263
ZBTB25	zinc finger and BTB domain containing 25		0.00796367	-0.143721	0.130263
SYNDIG1	synapse differentiation inducing 1		0.00796767	0.133723	0.130263
BLCAP	bladder cancer associated protein		0.00797354	0.181964	0.130263
TTC38	tetratricopeptide repeat domain 38		0.00797386	0.190282	0.130263
LOC101928269	uncharacterized LOC101928269		0.00799213	-0.290255	0.130475
GRXCR1	glutaredoxin, cysteine rich 1		0.00800378	-0.114286	0.130494
PCNA-AS1	PCNA antisense RNA 1		0.00800897	0.216192	0.130494
MIB2	mindbomb E3 ubiquitin protein ligase 2		0.00800915	0.204992	0.130494
ADAM11	ADAM metallopeptidase domain 11		0.00803594	-0.150916	0.130712
RHAG	Rh-associated glycoprotein		0.00804137	0.180769	0.130712
RPL38	ribosomal protein L38		0.00804148	-0.322977	0.130712
TRAC	T cell receptor alpha constant		0.0080453	-0.135509	0.130712
AGO1	argonaute RISC catalytic component 1		0.00804894	0.113207	0.130712
SMC1B	structural maintenance of chromosomes 1B		0.0080612	0.110541	0.130825
CHD9	chromodomain helicase DNA binding protei		0.00807921	-0.18058	0.131003
TRAJ44	T cell receptor alpha joining 44		0.00808915	-0.313848	0.131003
MIR3138	microRNA 3138		0.0080965	0.207612	0.131003
KANK4	KN motif and ankyrin repeat domains 4		0.00810454	0.116377	0.131003
LOC728323	uncharacterized LOC728323		0.00811088	-0.323094	0.131003
LRRC75B	leucine rich repeat containing 75B		0.00811159	0.202733	0.131003
SPATA3	spermatogenesis associated 3		0.00811276	0.125065	0.131003
ZNF121	zinc finger protein 121		0.00811451	-0.214548	0.131003
SNORD59A	small nucleolar RNA, C/D box 59A		0.00812277	-0.372293	0.131007
SLC4A7	solute carrier family 4, sodium bicarbon		0.0081254	-0.150989	0.131007
P2RX1	purinergic receptor P2X, ligand gated io		0.00814313	0.186603	0.131123
FBXW2	F-box and WD repeat domain containing 2		0.00814793	0.107302	0.131123
PLCB2	phospholipase C, beta 2		0.00814845	0.131416	0.131123
LOC101928140	uncharacterized LOC101928140		0.00815606	-0.173013	0.13116
SLC31A2	solute carrier family 31 (copper transpo		0.00818829	0.203373	0.131593
ZFR	zinc finger RNA binding protein		0.00819942	-0.108054	0.131686
MPZL1	myelin protein zero-like 1		0.00820542	0.268638	0.131697
MYH8	myosin, heavy chain 8, skeletal muscle,		0.00821972	-0.125063	0.131731
NEDD1	neural precursor cell expressed, develop		0.00822253	-0.185793	0.131731
LOC442497	uncharacterized LOC442497		0.00822351	-0.16919	0.131731
KCNQ4	potassium channel, voltage gated KQT-lik		0.00823296	-0.159359	0.131797
LOC171391	uncharacterized LOC171391		0.00824754	-0.186053	0.13184
IRF2BPL	interferon regulatory factor 2 binding p		0.00825694	0.191505	0.13184
SMG7	SMG7 nonsense mediated mRNA decay factor		0.0082634	0.112116	0.13184
LOC100996318	uncharacterized LOC100996318		0.00826518	0.45985	0.13184
RTCA-AS1	RTCA antisense RNA 1		0.00826672	0.168656	0.13184
OR13C8	olfactory receptor, family 13, subfamily		0.00828253	0.0894385	0.13184
PDZD7	PDZ domain containing 7		0.0082835	0.138894	0.13184
DNAI1	dynein, axonemal, intermediate chain 1		0.00828356	0.128316	0.13184
MIR4286	microRNA 4286		0.00828583	0.0562798	0.13184
TAT	tyrosine aminotransferase		0.00830276	0.10298	0.13184
ZNF844	zinc finger protein 844		0.00830713	-0.316747	0.13184
U2SURP	U2 snRNP-associated SURP domain containi		0.00831388	-0.168919	0.13184
METTL18	methyltransferase like 18		0.00831408	-0.164087	0.13184
PPFIA3	protein tyrosine phosphatase, receptor t		0.00832616	0.131	0.13184
ZNF32	zinc finger protein 32		0.00832739	-0.193262	0.13184
PTCD3	pentatricopeptide repeat domain 3		0.00833223	-0.21403	0.13184
PTCRA	pre T-cell antigen receptor alpha		0.00833339	0.202353	0.13184
SNHG12	small nucleolar RNA host gene 12		0.00833603	-0.219987	0.13184
WLS	wntless Wnt ligand secretion mediator		0.00834186	0.278307	0.13184
CHRM3-AS1	CHRM3 antisense RNA 1		0.00834229	-0.106964	0.13184
SLC22A6	solute carrier family 22 (organic anion		0.00838906	-0.134318	0.132418
LINC00339	long intergenic non-protein coding RNA 3		0.00838955	-0.149142	0.132418
SLN	sarcolipin		0.00839891	0.135499	0.132437
DPH5	diphthamide biosynthesis 5		0.00840148	-0.226115	0.132437
PTAFR	platelet-activating factor receptor		0.0084171	0.181557	0.132599
ITGA2B	integrin, alpha 2b (platelet glycoprotei		0.00844216	0.282541	0.132909
SNX11	sorting nexin 11		0.00846028	0.162121	0.133109
PFKFB4	6-phosphofructo-2-kinase/fructose-2,6-bi		0.00847271	0.212659	0.13322
CYP26C1	cytochrome P450, family 26, subfamily C,		0.00848344	0.13361	0.133257
LOC105370296	protein SPT2 homolog		0.00848583	-0.135258	0.133257
RAB27A	RAB27A, member RAS oncogene family		0.00850059	0.169956	0.133259
SNRPF	small nuclear ribonucleoprotein polypept		0.00850221	-0.302281	0.133259
MIR4527	microRNA 4527		0.00850313	-0.0824719	0.133259
IL18R1	interleukin 18 receptor 1		0.00850748	0.230373	0.133259
LINC00704	long intergenic non-protein coding RNA 7		0.00852244	0.218794	0.133392
LOC644554	uncharacterized LOC644554		0.00852678	0.141757	0.133392
PLCG2	phospholipase C, gamma 2 (phosphatidylin		0.00853934	0.147046	0.133504
MELK	maternal embryonic leucine zipper kinase		0.00854921	-0.117706	0.133545
DEFB124	defensin, beta 124		0.00855276	0.227157	0.133545
ZPR1	ZPR1 zinc finger		0.00855862	-0.159466	0.133552
PHYH	phytanoyl-CoA 2-hydroxylase		0.00857075	0.206585	0.133657
LOC100289580	uncharacterized LOC100289580		0.00858349	-0.165162	0.133743
ZNF721	zinc finger protein 721		0.00859121	-0.404167	0.133743
SDPR	serum deprivation response		0.00859246	0.210436	0.133743
MAP2K3	mitogen-activated protein kinase kinase		0.0086034	0.235631	0.133747
FLG2	filaggrin family member 2		0.00860355	0.100122	0.133747
DICER1-AS1	DICER1 antisense RNA 1		0.00862185	-0.147172	0.13387
OR52E6	olfactory receptor, family 52, subfamily		0.00862229	0.0914425	0.13387
MLC1	megalencephalic leukoencephalopathy with		0.00863714	0.157334	0.134007
MAML3	mastermind-like transcriptional coactiva		0.00864633	0.163472	0.134007
LILRA1	leukocyte immunoglobulin-like receptor,		0.00864733	0.153188	0.134007
KTN1	kinectin 1 (kinesin receptor)		0.00865854	-0.266152	0.134012
FBXO27	F-box protein 27		0.00865854	0.207251	0.134012
OXCT1	3-oxoacid CoA transferase 1		0.00867171	-0.244018	0.134132
NCEH1	neutral cholesterol ester hydrolase 1		0.00868002	0.155754	0.134177
LOC102031319	uncharacterized LOC102031319		0.00870641	-0.15912	0.134501
AP2S1	adaptor-related protein complex 2, sigma		0.00871668	0.125923	0.134531
LOC101927189	uncharacterized LOC101927189		0.00872727	0.0787505	0.134531
TFE3	transcription factor binding to IGHM enh		0.00872868	0.158337	0.134531
UQCRB	ubiquinol-cytochrome c reductase binding		0.00873014	-0.220531	0.134531
DIDO1	death inducer-obliterator 1		0.00875069	-0.074287	0.13474
SNORD42A	small nucleolar RNA, C/D box 42A		0.00875459	-0.444908	0.13474
TRAV8-3	T cell receptor alpha variable 8-3		0.00876981	-0.223669	0.13489
EPAS1	endothelial PAS domain protein 1		0.00878369	0.197213	0.13502
ZNF750	zinc finger protein 750		0.00879812	-0.116854	0.135128
GSKIP	GSK3B interacting protein		0.00880166	-0.285871	0.135128
LILRA2	leukocyte immunoglobulin-like receptor,		0.00881118	0.195401	0.13519
HDLBP	high density lipoprotein binding protein		0.0088419	0.097358	0.135532
SNORD110	small nucleolar RNA, C/D box 110		0.00884441	-0.227463	0.135532
METTL14	methyltransferase like 14		0.0088601	-0.251366	0.135639
EHD1	EH-domain containing 1		0.00886251	0.164675	0.135639
POR	P450 (cytochrome) oxidoreductase		0.0088693	0.177084	0.135639
GOLGA7B	golgin A7 family, member B		0.00887332	0.135435	0.135639
RNF41	ring finger protein 41, E3 ubiquitin pro		0.00890272	0.097486	0.135917
PPP3R1	protein phosphatase 3, regulatory subuni		0.00891603	0.105984	0.135917
TRA2B	transformer 2 beta homolog (Drosophila)		0.00891952	-0.131606	0.135917
LOC400958	uncharacterized LOC400958		0.00892256	-0.201072	0.135917
LOC339874	uncharacterized LOC339874		0.00892763	0.185582	0.135917
PLAGL1	pleiomorphic adenoma gene-like 1		0.00893072	0.174806	0.135917
MIR4791	microRNA 4791		0.00893313	-0.107547	0.135917
CEPT1	choline/ethanolamine phosphotransferase		0.00893874	-0.156902	0.135917
SNORD116-1	small nucleolar RNA, C/D box 116-1		0.00894098	-0.502137	0.135917
TRIM52	tripartite motif containing 52		0.00897081	-0.185857	0.136218
MARCKS	myristoylated alanine-rich protein kinas		0.00897326	0.17688	0.136218
IFNA10	interferon, alpha 10		0.00897796	-0.0745604	0.136218
GPR84	G protein-coupled receptor 84		0.00898279	0.190305	0.136218
ZNF880	zinc finger protein 880		0.00899647	-0.268662	0.13623
IPO5P1	importin 5 pseudogene 1		0.00899842	-0.328985	0.13623
VIPR1-AS1	VIPR1 antisense RNA 1		0.00900018	-0.136153	0.13623
ETNK2	ethanolamine kinase 2		0.00901884	-0.133042	0.13623
SUCO	SUN domain containing ossification facto		0.00902126	-0.1581	0.13623
CLPS	colipase, pancreatic		0.00902442	0.125493	0.13623
RAB39A	RAB39A, member RAS oncogene family		0.00902722	0.25485	0.13623
HIST1H1C	histone cluster 1, H1c		0.00902765	-0.251037	0.13623
RPS3A	ribosomal protein S3A		0.00903364	-0.251769	0.136237
LIN28B	lin-28 homolog B (C. elegans)		0.00905832	0.111886	0.136526
OPRL1	opiate receptor-like 1		0.00907664	0.160492	0.136719
OTOP1	otopetrin 1		0.00908824	0.135361	0.13681
SPATA5	spermatogenesis associated 5		0.00909939	-0.1805	0.136894
DCAF16	DDB1 and CUL4 associated factor 16		0.00910792	-0.112513	0.136894
UBASH3A	ubiquitin associated and SH3 domain cont		0.00911213	-0.157173	0.136894
LOC100287225	uncharacterized LOC100287225		0.00911594	0.0989542	0.136894
FSD1L	fibronectin type III and SPRY domain con		0.0091265	-0.108593	0.13697
ZFYVE9	zinc finger, FYVE domain containing 9		0.00916014	-0.167274	0.137262
TXLNG	taxilin gamma		0.00916966	-0.178063	0.137262
SNORD79	small nucleolar RNA, C/D box 79		0.00917504	-0.446971	0.137262
GOLGA8R	golgin A8 family, member R		0.00918878	0.287546	0.137262
ZC3H13	zinc finger CCCH-type containing 13		0.00919222	-0.118435	0.137262
IQCE	IQ motif containing E		0.00919374	0.176383	0.137262
TCEAL5	transcription elongation factor A (SII)-		0.00919395	0.169932	0.137262
LOC728613	programmed cell death 6 pseudogene		0.00920205	-0.25204	0.137262
LINC01523	long intergenic non-protein coding RNA 1		0.00920304	0.166511	0.137262
HTRA2	HtrA serine peptidase 2		0.00921411	0.133205	0.137262
GREM1	gremlin 1, DAN family BMP antagonist		0.00921599	0.181102	0.137262
CELF4	CUGBP, Elav-like family member 4		0.00921887	0.168066	0.137262
CNN3	calponin 3, acidic		0.0092232	-0.146845	0.137262
CCR7	chemokine (C-C motif) receptor 7		0.00923953	-0.160478	0.137262
CHIC1	cysteine-rich hydrophobic domain 1		0.00923954	-0.205435	0.137262
UBE2O	ubiquitin-conjugating enzyme E2O		0.0092409	0.195331	0.137262
TMEM167A	transmembrane protein 167A		0.00924102	0.223923	0.137262
MIR1321	microRNA 1321		0.00925121	0.17088	0.137262
FKBP3	FK506 binding protein 3, 25kDa		0.00925699	-0.294712	0.137262
ABT1	activator of basal transcription 1		0.0092606	0.149027	0.137262
DPP7	dipeptidyl-peptidase 7		0.00926253	-0.116244	0.137262
ENHO	energy homeostasis associated		0.00928185	-0.165684	0.137466
DCUN1D5	DCN1, defective in cullin neddylation 1,		0.00930169	-0.172823	0.137677
HELLS	helicase, lymphoid-specific		0.00930942	-0.151961	0.137709
NUBPL	nucleotide binding protein-like		0.00933749	-0.154743	0.138042
SGMS2	sphingomyelin synthase 2		0.00935559	0.212084	0.138171
POLR2I	polymerase (RNA) II (DNA directed) polyp		0.00936179	0.134222	0.138171
KCTD7	potassium channel tetramerization domain		0.00936611	-0.129404	0.138171
SETDB2	SET domain, bifurcated 2		0.0093686	-0.243201	0.138171
LINC01490	long intergenic non-protein coding RNA 1		0.00939468	0.127687	0.138473
TMEM106B	transmembrane protein 106B		0.00940348	-0.231928	0.138521
LOC100144595	uncharacterized LOC100144595		0.0094153	0.0647934	0.138612
MIR451A	microRNA 451a		0.00942337	-0.0742448	0.138648
ASPHD2	aspartate beta-hydroxylase domain contai		0.00942949	0.200842	0.138656
LSM14A	LSM14A mRNA processing body assembly fac		0.00943948	-0.0829311	0.138714
DEPDC7	DEP domain containing 7		0.00945179	-0.103488	0.138714
RAD50	RAD50 homolog, double strand break repai		0.00945579	-0.220725	0.138714
MIR548D1	microRNA 548d-1		0.00945583	-0.143543	0.138714
TTC37	tetratricopeptide repeat domain 37		0.0094627	-0.237596	0.138732
HOTTIP	HOXA distal transcript antisense RNA		0.00947179	-0.147414	0.138783
CMPK1	cytidine monophosphate (UMP-CMP) kinase		0.00948674	-0.165295	0.13892
NDUFAF2	NADH dehydrogenase (ubiquinone) complex		0.00949598	-0.252471	0.138973
SNORD28	small nucleolar RNA, C/D box 28		0.00952336	-0.439717	0.138981
DGAT2	diacylglycerol O-acyltransferase 2		0.00952803	0.226194	0.138981
SATB1-AS1	SATB1 antisense RNA 1		0.00952876	-0.237066	0.138981
GTSF1	gametocyte specific factor 1		0.00953064	0.2261	0.138981
KIR2DL4	killer cell immunoglobulin-like receptor		0.00953376	0.177125	0.138981
HEPACAM2	HEPACAM family member 2		0.00954402	0.160497	0.138981
ASB9P1	ankyrin repeat and SOCS box containing 9		0.00954512	-0.220193	0.138981
SNORD115-10	small nucleolar RNA, C/D box 115-10		0.00954665	-0.0670445	0.138981
ZNF337-AS1	ZNF337 antisense RNA 1		0.00954708	-0.202813	0.138981
HNRNPAB	heterogeneous nuclear ribonucleoprotein		0.00956801	0.128306	0.139094
ADAM8	ADAM metallopeptidase domain 8		0.00956959	0.160961	0.139094
DEFB126	defensin, beta 126		0.00957174	-0.138923	0.139094
CCDC15	coiled-coil domain containing 15		0.00958548	-0.168393	0.139212
CLN6	ceroid-lipofuscinosis, neuronal 6, late		0.00959567	0.158166	0.139214
BABAM1	BRISC and BRCA1 A complex member 1		0.00959833	0.198809	0.139214
GAS5	growth arrest-specific 5 (non-protein co		0.00960252	-0.604552	0.139214
PLEKHB2	pleckstrin homology domain containing, f		0.00962244	0.127988	0.139421
CDC25B	cell division cycle 25B		0.00963436	-0.160063	0.139512
PCSK5	proprotein convertase subtilisin/kexin t		0.00966768	-0.127636	0.13972
TXNRD1	thioredoxin reductase 1		0.00967272	0.151169	0.13972
TMEM154	transmembrane protein 154		0.00968371	0.146373	0.13972
HCG4	HLA complex group 4 (non-protein coding)		0.00968511	0.138636	0.13972
LOC101927285	uncharacterized LOC101927285		0.00968614	-0.0956848	0.13972
ZSWIM8-AS1	ZSWIM8 antisense RNA 1		0.00968643	0.189028	0.13972
CAMK2A	calcium/calmodulin-dependent protein kin		0.00968827	-0.209043	0.13972
REPS2	RALBP1 associated Eps domain containing		0.00969492	0.251357	0.139734
TRBV11-2	T cell receptor beta variable 11-2		0.0097074	0.293482	0.139829
PAGE2	P antigen family, member 2 (prostate ass		0.00971985	-0.173485	0.139829
OR6C2	olfactory receptor, family 6, subfamily		0.00972775	-0.105684	0.139829
LOC100506286	uncharacterized LOC100506286		0.00972983	0.136427	0.139829
FAM98A	family with sequence similarity 98, memb		0.00974515	-0.183412	0.139829
FGF23	fibroblast growth factor 23		0.00974874	0.118409	0.139829
CD300LB	CD300 molecule-like family member b		0.0097577	0.155134	0.139829
TRIM56	tripartite motif containing 56		0.00976635	0.157388	0.139829
CLPSL2	colipase-like 2		0.00976706	0.145824	0.139829
DOCK9	dedicator of cytokinesis 9		0.00977518	-0.143471	0.139829
ZNF185	zinc finger protein 185 (LIM domain)		0.00978765	0.151584	0.139829
MIR3123	microRNA 3123		0.00979737	0.129689	0.139829
GPR50	G protein-coupled receptor 50		0.00980288	0.117179	0.139829
SNORD47	small nucleolar RNA, C/D box 47		0.00980296	-0.35833	0.139829
CAPN1	calpain 1, (mu/I) large subunit		0.00980948	0.168598	0.139829
ZNF446	zinc finger protein 446		0.00980984	0.171282	0.139829
GNL3	guanine nucleotide binding protein-like		0.00981047	-0.232922	0.139829
GIMAP7	GTPase, IMAP family member 7		0.00981053	-0.23598	0.139829
RASL12	RAS-like, family 12		0.00981264	0.167624	0.139829
APIP	APAF1 interacting protein		0.00981454	-0.256013	0.139829
DIS3	DIS3 homolog, exosome endoribonuclease a		0.00982642	-0.220268	0.139918
SUPT20H	SPT20 homolog, SAGA complex component		0.00983996	-0.115339	0.140018
LINC00705	long intergenic non-protein coding RNA 7		0.00984477	0.120871	0.140018
GMDS-AS1	GMDS antisense RNA 1 (head to head)		0.00986898	0.221708	0.140281
CLEC16A	C-type lectin domain family 16, member A		0.00987542	0.102134	0.140292
DLEU7	deleted in lymphocytic leukemia, 7		0.00989046	0.18686	0.140387
RNF170	ring finger protein 170		0.00989845	-0.141426	0.140387
LINC01256	long intergenic non-protein coding RNA 1		0.00989909	0.122673	0.140387
IRF5	interferon regulatory factor 5		0.00992546	0.144983	0.140494
MTAP	methylthioadenosine phosphorylase		0.00993609	-0.183625	0.140494
VRK3	vaccinia related kinase 3		0.00994261	0.106991	0.140494
COX4I1	cytochrome c oxidase subunit IV isoform		0.00994311	-0.167155	0.140494
ERGIC2	ERGIC and golgi 2		0.00994426	-0.276675	0.140494
ITGAM	integrin, alpha M (complement component		0.00994935	0.191661	0.140494
TRAJ18	T cell receptor alpha joining 18		0.00995032	-0.171706	0.140494
ISOC1	isochorismatase domain containing 1		0.00995781	-0.144018	0.140494
PENK	proenkephalin		0.00995958	-0.19101	0.140494
ZFAND6	zinc finger, AN1-type domain 6		0.00996345	-0.157277	0.140494
CFDP1	craniofacial development protein 1		0.00998979	-0.192017	0.140709
CLEC2B	C-type lectin domain family 2, member B		0.00999211	-0.262799	0.140709
CRKL	v-crk avian sarcoma virus CT10 oncogene		0.00999578	0.107564	0.140709
SEPSECS	Sep (O-phosphoserine) tRNA:Sec (selenocy		0.0100137	-0.169084	0.140835
LAMP2	lysosomal-associated membrane protein 2		0.0100161	0.155712	0.140835
OR2AT4	olfactory receptor, family 2, subfamily		0.0100249	0.205093	0.140878
DECR2	2,4-dienoyl CoA reductase 2, peroxisomal		0.0100417	0.200277	0.141035
LOC101929006	uncharacterized LOC101929006		0.0100563	-0.150379	0.141159
TNNI2	troponin I type 2 (skeletal, fast)		0.0100828	0.185984	0.141451
RARG	retinoic acid receptor, gamma		0.0100894	-0.185912	0.141463
HSPB11	heat shock protein family B (small), mem		0.0101165	-0.206447	0.141733
C10orf131	chromosome 10 open reading frame 131		0.0101201	-0.133723	0.141733
MIR223	microRNA 223		0.0101319	0.215402	0.141818
CRAT	carnitine O-acetyltransferase		0.0101412	0.220184	0.141844
SLC7A5	solute carrier family 7 (amino acid tran		0.010156	0.260303	0.141844
SNAR-G2	small ILF3/NF90-associated RNA G2		0.0101584	0.17111	0.141844
MIR1262	microRNA 1262		0.0101608	-0.173048	0.141844
SLC33A1	solute carrier family 33 (acetyl-CoA tra		0.0101672	-0.184652	0.141844
RBL2	retinoblastoma-like 2		0.0101715	-0.0984583	0.141844
LOC283335	uncharacterized LOC283335		0.0101739	0.207111	0.141844
LOC101928020	uncharacterized LOC101928020		0.0101855	-0.206052	0.141848
BIK	BCL2-interacting killer (apoptosis-induc		0.010192	0.120537	0.141848
CXorf57	chromosome X open reading frame 57		0.0102094	-0.172209	0.141848
VWCE	von Willebrand factor C and EGF domains		0.0102096	0.199082	0.141848
CCDC154	coiled-coil domain containing 154		0.0102113	0.121338	0.141848
MCOLN1	mucolipin 1		0.0102119	0.22097	0.141848
RTN4R	reticulon 4 receptor		0.0102144	0.222407	0.141848
HPSE	heparanase		0.0102239	0.231167	0.141902
ALOX5	arachidonate 5-lipoxygenase		0.0102349	0.125438	0.14196
LOC146880	Rho GTPase activating protein 27 pseudog		0.0102396	0.286345	0.14196
COQ5	coenzyme Q5, methyltransferase		0.010265	-0.174115	0.142109
LOC100130476	uncharacterized LOC100130476		0.0102673	-0.17559	0.142109
LINC01141	long intergenic non-protein coding RNA 1		0.0102676	-0.136831	0.142109
LRSAM1	leucine rich repeat and sterile alpha mo		0.0102853	0.121474	0.142274
RTN3	reticulon 3		0.0102999	0.126355	0.142299
CASS4	Cas scaffolding protein family member 4		0.0103022	0.202287	0.142299
METTL20	methyltransferase like 20		0.0103044	-0.096908	0.142299
OTOL1	otolin 1		0.0103443	-0.176823	0.142302
SESN1	sestrin 1		0.0103482	-0.205515	0.142302
RPSAP9	ribosomal protein SA pseudogene 9		0.0103491	-0.14412	0.142302
CSMD2	CUB and Sushi multiple domains 2		0.0103494	-0.0907653	0.142302
LINC01322	long intergenic non-protein coding RNA 1		0.0103516	-0.0746327	0.142302
CAAP1	caspase activity and apoptosis inhibitor		0.0103533	-0.178299	0.142302
RGPD4-AS1	RGPD4 antisense RNA 1 (head to head)		0.0103545	0.143298	0.142302
ANKRD13A	ankyrin repeat domain 13A		0.0103608	0.0841333	0.142302
PTGS2	prostaglandin-endoperoxide synthase 2 (p		0.0103651	0.239444	0.142302
HAO1	hydroxyacid oxidase (glycolate oxidase)		0.0103766	0.108425	0.142302
CYP1B1-AS1	CYP1B1 antisense RNA 1		0.0103817	0.185496	0.142302
CPLX2	complexin 2		0.0103842	0.197567	0.142302
NELL2	neural EGFL like 2		0.0103874	-0.221897	0.142302
HCN3	hyperpolarization activated cyclic nucle		0.0103881	0.15883	0.142302
GCNT4	glucosaminyl (N-acetyl) transferase 4, c		0.0103908	-0.267346	0.142302
CC2D1A	coiled-coil and C2 domain containing 1A		0.0104056	0.185128	0.142333
TMTC1	transmembrane and tetratricopeptide repe		0.0104124	0.251371	0.142333
OR6Y1	olfactory receptor, family 6, subfamily		0.0104237	-0.136045	0.142333
LOC101928441	uncharacterized LOC101928441		0.0104316	-0.10924	0.142333
AMZ2	archaelysin family metallopeptidase 2		0.0104361	0.12095	0.142333
TMSB10	thymosin beta 10		0.010437	-0.2041	0.142333
ITPK1-AS1	ITPK1 antisense RNA 1		0.010438	0.13103	0.142333
TMEM59L	transmembrane protein 59-like		0.0104403	0.182334	0.142333
IGSF6	immunoglobulin superfamily, member 6		0.0104489	0.179891	0.142333
DOCK10	dedicator of cytokinesis 10		0.0104507	-0.160281	0.142333
BVES-AS1	BVES antisense RNA 1		0.0104961	-0.0832612	0.142791
CDK5RAP2	CDK5 regulatory subunit associated prote		0.0105087	-0.119721	0.142791
ABCA13	ATP-binding cassette, sub-family A (ABC1		0.0105107	0.170775	0.142791
FOLR2	folate receptor 2 (fetal)		0.0105113	0.185349	0.142791
AOAH-IT1	AOAH intronic transcript 1		0.0105132	0.146328	0.142791
C10orf54	chromosome 10 open reading frame 54		0.0105191	0.138581	0.142793
MLKL	mixed lineage kinase domain-like		0.0105308	0.168035	0.142837
SH2D4A	SH2 domain containing 4A		0.0105342	-0.104462	0.142837
SLC35E1	solute carrier family 35, member E1		0.0105438	0.10007	0.142837
HNRNPL	heterogeneous nuclear ribonucleoprotein		0.0105455	0.136732	0.142837
FUT7	fucosyltransferase 7 (alpha (1,3) fucosy		0.0105562	0.212547	0.142905
CASC3	cancer susceptibility candidate 3		0.0105675	0.107198	0.142979
GALT	galactose-1-phosphate uridylyltransferas		0.0105787	-0.143051	0.143053
SRRM4	serine/arginine repetitive matrix 4		0.0105875	0.144014	0.143093
SIRPA	signal-regulatory protein alpha		0.0105938	0.155663	0.1431
RSPO2	R-spondin 2		0.0106169	0.119397	0.143334
LOC285484	uncharacterized LOC285484		0.0106582	-0.12842	0.143738
LOC101927532	uncharacterized LOC101927532		0.0106584	0.160035	0.143738
FRMD6-AS1	FRMD6 antisense RNA 1		0.0106703	-0.128972	0.143819
TGIF1	TGFB-induced factor homeobox 1		0.0106832	0.14127	0.143895
LOC101929210	uncharacterized LOC101929210		0.0106876	-0.0648568	0.143895
RGAG1	retrotransposon gag domain containing 1		0.010701	0.116926	0.143998
LOC100128531	uncharacterized LOC100128531		0.0107295	0.17448	0.144062
MYLK3	myosin light chain kinase 3		0.0107384	-0.11534	0.144062
MIR2053	microRNA 2053		0.0107496	0.069533	0.144062
NEMF	nuclear export mediator factor		0.01075	-0.16785	0.144062
ELF4	E74-like factor 4 (ets domain transcript		0.0107531	0.139063	0.144062
LINC00378	long intergenic non-protein coding RNA 3		0.0107615	0.141245	0.144062
CNN1	calponin 1, basic, smooth muscle		0.0107648	0.148374	0.144062
CRP	C-reactive protein, pentraxin-related		0.0107674	-0.092115	0.144062
TMEM180	transmembrane protein 180		0.0107738	0.148081	0.144062
TRIM29	tripartite motif containing 29		0.0107748	-0.123942	0.144062
BNIP1	BCL2/adenovirus E1B 19kDa interacting pr		0.0107778	0.141322	0.144062
MIEF2	mitochondrial elongation factor 2		0.0107833	-0.173636	0.144062
LENEP	lens epithelial protein		0.0107866	0.207233	0.144062
WRN	Werner syndrome, RecQ helicase-like		0.0107877	-0.244839	0.144062
EXT1	exostosin glycosyltransferase 1		0.0107931	0.187663	0.144062
CXCR1	chemokine (C-X-C motif) receptor 1		0.0108099	0.1889	0.144207
LOC101928386	uncharacterized LOC101928386		0.0108265	-0.11415	0.144352
NPC2	Niemann-Pick disease, type C2		0.0108329	0.128609	0.144359
LOC101928834	uncharacterized LOC101928834		0.0108419	-0.115713	0.144401
LINC00506	long intergenic non-protein coding RNA 5		0.0108599	-0.11847	0.144519
SLC22A15	solute carrier family 22, member 15		0.0108624	0.217476	0.144519
RBM4B	RNA binding motif protein 4B		0.0108798	-0.193855	0.144672
DGCR2	DiGeorge syndrome critical region gene 2		0.0108962	0.127754	0.144812
MAX	MYC associated factor X		0.0109171	0.0964767	0.144987
LPPR2	lipid phosphate phosphatase-related prot		0.0109211	0.17093	0.144987
ADGRF4	adhesion G protein-coupled receptor F4		0.0109271	-0.0910103	0.144989
UBN2	ubinuclein 2		0.0109342	0.126477	0.145006
CD163	CD163 molecule		0.0109481	0.298504	0.145112
PARP6	poly (ADP-ribose) polymerase family, mem		0.010974	-0.162467	0.145346
DDX18	DEAD (Asp-Glu-Ala-Asp) box polypeptide 1		0.0109775	-0.230527	0.145346
RYR3	ryanodine receptor 3		0.0110619	0.0753082	0.146343
HOXA6	homeobox A6		0.0110646	0.205547	0.146343
UBIAD1	UbiA prenyltransferase domain containing		0.0110709	-0.137499	0.146347
TCF7L1	transcription factor 7-like 1 (T-cell sp		0.0110837	0.163038	0.146347
MSLN	mesothelin		0.011108	0.122858	0.146347
EML4	echinoderm microtubule associated protei		0.011108	-0.144357	0.146347
CLCC1	chloride channel CLIC-like 1		0.0111099	-0.156679	0.146347
FAM3C	family with sequence similarity 3, membe		0.0111113	-0.360726	0.146347
PRDM15	PR domain containing 15		0.0111179	0.100776	0.146347
FXYD7	FXYD domain containing ion transport reg		0.0111195	-0.219416	0.146347
ECHDC2	enoyl CoA hydratase domain containing 2		0.0111297	-0.185967	0.146347
ZNF200	zinc finger protein 200		0.0111297	0.163205	0.146347
BSX	brain-specific homeobox		0.0111307	-0.130819	0.146347
MFSD7	major facilitator superfamily domain con		0.0111396	0.148119	0.146347
MEFV	Mediterranean fever		0.0111418	0.185363	0.146347
ATP8B1	ATPase, aminophospholipid transporter, c		0.0111725	0.156886	0.146608
CLLU1	chronic lymphocytic leukemia up-regulate		0.0111811	-0.0895771	0.146608
ACTC1	actin, alpha, cardiac muscle 1		0.0111841	-0.118055	0.146608
RAN	RAN, member RAS oncogene family		0.0111854	-0.182661	0.146608
PITHD1	PITH (C-terminal proteasome-interacting		0.0111995	0.226405	0.146714
MIR4268	microRNA 4268		0.0112107	-0.226456	0.146783
LINC01219	long intergenic non-protein coding RNA 1		0.0112239	0.129603	0.146844
SPINT2	serine peptidase inhibitor, Kunitz type,		0.0112272	0.133819	0.146844
CADM4	cell adhesion molecule 4		0.0112529	0.145138	0.147103
LINC01509	long intergenic non-protein coding RNA 1		0.011274	-0.156529	0.147253
DNAAF3	dynein, axonemal, assembly factor 3		0.0112763	0.128177	0.147253
ANKIB1	ankyrin repeat and IBR domain containing		0.0112915	-0.137922	0.147373
KANSL1-AS1	KANSL1 antisense RNA 1		0.0113094	-0.129949	0.14753
NOL4L	nucleolar protein 4-like		0.0113303	-0.135765	0.147584
MGAM	maltase-glucoamylase		0.0113317	0.294392	0.147584
SNORD115-2	small nucleolar RNA, C/D box 115-2		0.0113353	0.0655804	0.147584
PCM1	pericentriolar material 1		0.0113375	-0.145327	0.147584
LOC105376544	uncharacterized LOC105376544		0.0113512	0.206924	0.147685
ATOH8	atonal bHLH transcription factor 8		0.0113726	0.147556	0.147885
LINC01289	long intergenic non-protein coding RNA 1		0.0113817	-0.096599	0.147927
ORC1	origin recognition complex, subunit 1		0.0113911	-0.0908795	0.14797
ZFP82	ZFP82 zinc finger protein		0.0114229	-0.177478	0.148242
ZNF12	zinc finger protein 12		0.0114291	-0.212135	0.148242
TMEM216	transmembrane protein 216		0.0114299	0.164193	0.148242
PYCRL	pyrroline-5-carboxylate reductase-like		0.0114581	0.189955	0.148473
TMEM63A	transmembrane protein 63A		0.0114619	-0.130627	0.148473
SERTAD4-AS1	SERTAD4 antisense RNA 1		0.0114658	0.127633	0.148473
FAM189A2	family with sequence similarity 189, mem		0.0114743	0.128687	0.148505
KLHL41	kelch-like family member 41		0.0114844	-0.0980515	0.148519
GALNT7	polypeptide N-acetylgalactosaminyltransf		0.0114926	0.145962	0.148519
MIEF1	mitochondrial elongation factor 1		0.0114933	-0.194441	0.148519
TMEM14A	transmembrane protein 14A		0.0115003	-0.181684	0.148531
LEFTY1	left-right determination factor 1		0.0115423	0.260008	0.148961
LOC344967	acyl-CoA thioesterase 7 pseudogene		0.0115456	0.181376	0.148961
ZNF582-AS1	ZNF582 antisense RNA 1 (head to head)		0.0115571	-0.172558	0.149031
GPR157	G protein-coupled receptor 157		0.011575	0.18228	0.149127
PRMT8	protein arginine methyltransferase 8		0.0115877	0.12952	0.149127
ADAT1	adenosine deaminase, tRNA-specific 1		0.0115883	0.15872	0.149127
AGBL2	ATP/GTP binding protein-like 2		0.0115886	-0.11296	0.149127
PINK1	PTEN induced putative kinase 1		0.0116073	0.174241	0.149226
TICAM1	toll-like receptor adaptor molecule 1		0.011609	0.169587	0.149226
KRT34	keratin 34, type I		0.0116197	0.138073	0.149226
WDR61	WD repeat domain 61		0.0116253	-0.21302	0.149226
RAB21	RAB21, member RAS oncogene family		0.0116265	0.152384	0.149226
NAA15	N(alpha)-acetyltransferase 15, NatA auxi		0.0116553	-0.194065	0.149517
MIR620	microRNA 620		0.0116715	-0.113364	0.149643
OVOL1-AS1	OVOL1 antisense RNA 1		0.0116771	-0.128373	0.149643
NR2C1	nuclear receptor subfamily 2, group C, m		0.0117366	-0.222026	0.150323
MT1L	metallothionein 1L (gene/pseudogene)		0.0117531	0.202914	0.150323
TRAJ37	T cell receptor alpha joining 37		0.0117562	-0.220063	0.150323
LAMA1	laminin, alpha 1		0.0117577	0.0810395	0.150323
LOC105369728	serine/arginine repetitive matrix protei		0.0117606	-0.120813	0.150323
TGFBR3L	transforming growth factor, beta recepto		0.0117728	0.175793	0.150401
LINC01586	long intergenic non-protein coding RNA 1		0.0117863	-0.170255	0.150496
COG7	component of oligomeric golgi complex 7		0.0118076	-0.115156	0.15069
CSTA	cystatin A (stefin A)		0.0118357	-0.252019	0.150779
MAG	myelin associated glycoprotein		0.011837	0.127058	0.150779
MIR3907	microRNA 3907		0.0118414	-0.194292	0.150779
ZMYM2	zinc finger, MYM-type 2		0.0118416	-0.126845	0.150779
LOC101928741	uncharacterized LOC101928741		0.0118492	-0.115072	0.150779
WDR45B	WD repeat domain 45B		0.0118511	0.104849	0.150779
PANK3	pantothenate kinase 3		0.0118632	-0.166161	0.150854
NINJ2	ninjurin 2		0.0119091	0.185134	0.151131
MIR30C1	microRNA 30c-1		0.0119111	-0.149902	0.151131
KBTBD6	kelch repeat and BTB (POZ) domain contai		0.0119128	0.166641	0.151131
SH3PXD2A-AS1	SH3PXD2A antisense RNA 1		0.0119143	0.126469	0.151131
ZNF585B	zinc finger protein 585B		0.0119155	-0.279403	0.151131
MCF2L2	MCF.2 cell line derived transforming seq		0.0119445	-0.150541	0.151421
MIR585	microRNA 585		0.0119567	-0.156802	0.151499
DNAJB2	DnaJ (Hsp40) homolog, subfamily B, membe		0.0119658	0.210713	0.151518
ALDOA	aldolase A, fructose-bisphosphate		0.0119726	0.117514	0.151518
BMS1	BMS1 ribosome biogenesis factor		0.0119886	-0.280852	0.151518
KHDRBS1	KH domain containing, RNA binding, signa		0.0119903	-0.10139	0.151518
C3orf67	chromosome 3 open reading frame 67		0.0120019	-0.111708	0.151518
GPR153	G protein-coupled receptor 153		0.0120071	0.161755	0.151518
RORA-AS1	RORA antisense RNA 1		0.0120093	-0.18068	0.151518
TBC1D3P5	TBC1 domain family, member 3 pseudogene		0.0120094	0.208726	0.151518
NMNAT3	nicotinamide nucleotide adenylyltransfer		0.012017	0.128006	0.151518
LOC100129931	uncharacterized LOC100129931		0.0120235	0.139461	0.151518
RBM4	RNA binding motif protein 4		0.0120256	-0.156634	0.151518
FBXO6	F-box protein 6		0.0120437	0.243829	0.151604
NHS	Nance-Horan syndrome (congenital catarac		0.0120447	0.19364	0.151604
CALD1	caldesmon 1		0.0120859	0.163022	0.151935
ALAD	aminolevulinate dehydratase		0.0120892	0.152118	0.151935
PEX2	peroxisomal biogenesis factor 2		0.0120894	0.158173	0.151935
SLC25A5-AS1	SLC25A5 antisense RNA 1		0.012117	0.130161	0.152102
LOC101928942	uncharacterized LOC101928942		0.0121281	0.0848319	0.152102
TMEM170B	transmembrane protein 170B		0.0121301	0.171269	0.152102
MAPKAPK5	mitogen-activated protein kinase-activat		0.0121312	-0.117373	0.152102
CORO1C	coronin, actin binding protein, 1C		0.0121491	0.132169	0.152102
ADAMTS5	ADAM metallopeptidase with thrombospondi		0.0121506	0.112446	0.152102
LHPP	phospholysine phosphohistidine inorganic		0.0121508	0.171863	0.152102
UPF1	UPF1 regulator of nonsense transcripts h		0.0121551	0.141195	0.152102
MLNR	motilin receptor		0.012162	0.144625	0.152102
COPG1	coatomer protein complex, subunit gamma		0.0121642	0.102425	0.152102
LOC101927464	uncharacterized LOC101927464		0.0122075	-0.0975739	0.152566
TFB2M	transcription factor B2, mitochondrial		0.0122413	-0.15709	0.152836
DPRX	divergent-paired related homeobox		0.0122415	0.0927937	0.152836
LOC101926943	uncharacterized LOC101926943		0.0122522	-0.194058	0.152892
NABP2	nucleic acid binding protein 2		0.0122803	-0.160908	0.153098
PCDHA1	protocadherin alpha 1		0.012281	0.170227	0.153098
TUBGCP2	tubulin, gamma complex associated protei		0.0123005	-0.116669	0.153181
RASL10A	RAS-like, family 10, member A		0.012311	0.0956167	0.153181
KNTC1	kinetochore associated 1		0.0123123	-0.160292	0.153181
KIF2A	kinesin heavy chain member 2A		0.0123125	-0.136007	0.153181
TNXA	tenascin XA (pseudogene)		0.0123315	-0.317156	0.153304
[truncated: 22,744 more rows]

## Sheet: S1.03 M3 SD in Pa vs Co
Table S1.03 [M3] Effect of Time Point x Patients vs. Controls
		Timepoint	T2 vs. T1
			P < 0.05		FDR q < 0.05
		Total	4116		495
		Up	2061		248
		Down	2055		247
					FDR q < 0.1
		Total			1129
		Up			555
		Down			574
gene.symbol	gene.title		p.uncorrected	estimate	pval.fdr
ERN1	endoplasmic reticulum to nucleus signali		9.74601e-07	0.301639	0.0030131
EZH2	enhancer of zeste 2 polycomb repressive		5.03367e-07	0.389065	0.0030131
SLC44A1	solute carrier family 44 (choline transp		8.73326e-07	0.274993	0.0030131
MEMO1	mediator of cell motility 1		6.45298e-07	0.43614	0.0030131
UTP11L	UTP11-like, U3 small nucleolar ribonucle		4.0943e-07	0.45534	0.0030131
NSFL1C	NSFL1 (p97) cofactor (p47)		9.21749e-07	0.22989	0.0030131
PCTP	phosphatidylcholine transfer protein		5.04856e-07	0.307315	0.0030131
ZBTB16	zinc finger and BTB domain containing 16		1.27163e-07	0.538745	0.0030131
CISH	cytokine inducible SH2-containing protei		1.9734e-06	-0.314465	0.00345602
TRAV4	T cell receptor alpha variable 4		2.5152e-06	-0.459871	0.00345602
HSPA5	heat shock 70kDa protein 5 (glucose-regu		2.38006e-06	0.229054	0.00345602
MARC1	mitochondrial amidoxime reducing compone		2.49841e-06	0.479025	0.00345602
TRAF1	TNF receptor-associated factor 1		1.73749e-06	-0.295699	0.00345602
SNX27	sorting nexin family member 27		1.37583e-06	0.229108	0.00345602
SAP30	Sin3A-associated protein, 30kDa		1.95384e-06	0.458729	0.00345602
B4GALT5	UDP-Gal:betaGlcNAc beta 1,4- galactosylt		2.39813e-06	0.387673	0.00345602
COG1	component of oligomeric golgi complex 1		1.87113e-06	-0.208243	0.00345602
TESPA1	thymocyte expressed, positive selection		1.50607e-06	-0.283881	0.00345602
TRIQK	triple QxxK/R motif containing		3.32564e-06	0.395301	0.00357621
XKR5	XK, Kell blood group complex subunit-rel		3.18407e-06	0.228185	0.00357621
PLAC8	placenta-specific 8		3.07628e-06	-0.265072	0.00357621
ZC3H12A	zinc finger CCCH-type containing 12A		2.80926e-06	-0.265805	0.00357621
ZMYND15	zinc finger, MYND-type containing 15		3.22679e-06	0.238666	0.00357621
RBM17	RNA binding motif protein 17		3.61237e-06	0.279513	0.0037227
TAB1	TGF-beta activated kinase 1/MAP3K7 bindi		5.83314e-06	-0.3007	0.00397796
LOC105374380	golgin subfamily A member 6-like protein		4.99047e-06	0.260263	0.00397796
CATSPER1	cation channel, sperm associated 1		5.87596e-06	-0.30512	0.00397796
FGD4	FYVE, RhoGEF and PH domain containing 4		5.84481e-06	0.387088	0.00397796
LTB4R	leukotriene B4 receptor		6.11177e-06	0.383792	0.00397796
CEP68	centrosomal protein 68kDa		5.71257e-06	-0.299441	0.00397796
PASK	PAS domain containing serine/threonine k		4.77225e-06	-0.262542	0.00397796
FGF14-IT1	FGF14 intronic transcript 1		4.39146e-06	0.232879	0.00397796
TRBV19	T cell receptor beta variable 19		4.97346e-06	-0.345561	0.00397796
ARHGEF40	Rho guanine nucleotide exchange factor (		5.47831e-06	0.367784	0.00397796
RPS9	ribosomal protein S9		5.48378e-06	0.363232	0.00397796
NDRG4	NDRG family member 4		5.23991e-06	0.227215	0.00397796
CD1D	CD1d molecule		5.30403e-06	0.31153	0.00397796
CD28	CD28 molecule		5.97337e-06	-0.340011	0.00397796
LOC102723649	uncharacterized LOC102723649		7.03031e-06	0.12253	0.00424099
KCNE1	potassium channel, voltage gated subfami		6.76277e-06	0.559021	0.00424099
FBXO22-AS1	FBXO22 antisense RNA 1		6.99045e-06	-0.163222	0.00424099
GSK3B	glycogen synthase kinase 3 beta		7.36047e-06	0.161512	0.00433444
ZBTB25	zinc finger and BTB domain containing 25		8.17768e-06	-0.249299	0.00470368
TDP1	tyrosyl-DNA phosphodiesterase 1		8.56008e-06	-0.269538	0.00481174
MKI67	marker of proliferation Ki-67		9.01685e-06	0.294634	0.00495586
SEPT6	septin 6		9.36275e-06	-0.230232	0.00500592
TSHZ3	teashirt zinc finger homeobox 3		9.51272e-06	0.390413	0.00500592
ZBTB24	zinc finger and BTB domain containing 24		1.02589e-05	-0.259819	0.00528613
LOC102724312	uncharacterized LOC102724312		1.13933e-05	0.232918	0.00544959
MTR	5-methyltetrahydrofolate-homocysteine me		1.10273e-05	-0.215893	0.00544959
NLRC4	NLR family, CARD domain containing 4		1.14575e-05	0.407166	0.00544959
AP1S2	adaptor-related protein complex 1, sigma		1.09927e-05	0.377336	0.00544959
PPIH	peptidylprolyl isomerase H (cyclophilin		1.31821e-05	-0.324884	0.00609104
NAB1	NGFI-A binding protein 1 (EGR1 binding p		1.32987e-05	0.336119	0.00609104
CYP1B1	cytochrome P450, family 1, subfamily B,		1.394e-05	0.391768	0.0062687
RBBP4	retinoblastoma binding protein 4		1.47686e-05	-0.211457	0.0065227
SIT1	signaling threshold regulating transmemb		1.53868e-05	-0.390177	0.00666239
LY9	lymphocyte antigen 9		1.56236e-05	-0.257412	0.00666239
MIR4740	microRNA 4740		1.74946e-05	0.495879	0.00721158
INO80D	INO80 complex subunit D		1.73329e-05	-0.147422	0.00721158
NTF4	neurotrophin 4		2.00013e-05	0.338963	0.00801437
BNC1	basonuclin 1		2.00902e-05	-0.133238	0.00801437
MYC	v-myc avian myelocytomatosis viral oncog		2.23208e-05	-0.286331	0.00862595
AGPAT4	1-acylglycerol-3-phosphate O-acyltransfe		2.22506e-05	0.313029	0.00862595
LOC100507577	uncharacterized LOC100507577		2.48719e-05	-0.360067	0.00932055
SLC31A2	solute carrier family 31 (copper transpo		2.47492e-05	0.321581	0.00932055
PIM2	Pim-2 proto-oncogene, serine/threonine k		2.53441e-05	-0.202167	0.00935577
EHF	ets homologous factor		2.58631e-05	-0.168203	0.00940695
CD55	CD55 molecule, decay accelerating factor		2.63789e-05	0.202533	0.00945549
CEBPD	CCAAT/enhancer binding protein (C/EBP),		2.86505e-05	0.3262	0.010123
TRAV13-1	T cell receptor alpha variable 13-1		3.1112e-05	-0.418147	0.0108379
PLCG2	phospholipase C, gamma 2 (phosphatidylin		3.17465e-05	0.233657	0.0109054
PRKAG1	protein kinase, AMP-activated, gamma 1 n		3.3235e-05	0.246715	0.0112603
KLHL17	kelch-like family member 17		3.47758e-05	0.252668	0.0116231
TNF	tumor necrosis factor		3.54808e-05	-0.261858	0.0117006
METAP1D	methionyl aminopeptidase type 1D (mitoch		3.74439e-05	-0.24067	0.0121855
SCTR	secretin receptor		3.88381e-05	-0.262064	0.0124751
SEPT9	septin 9		4.01305e-05	-0.185005	0.012725
PEX19	peroxisomal biogenesis factor 19		4.1073e-05	-0.197862	0.012859
IAH1	isoamyl acetate-hydrolyzing esterase 1 h		4.31466e-05	-0.237651	0.0133393
SYP-AS1	SYP antisense RNA 1		4.4082e-05	0.273292	0.0134602
REEP6	receptor accessory protein 6		4.46901e-05	-0.283702	0.0134795
LOC102723788	uncharacterized LOC102723788		4.87034e-05	0.373938	0.0137909
JAKMIP2-AS1	JAKMIP2 antisense RNA 1		4.76272e-05	-0.252353	0.0137909
TSC22D3	TSC22 domain family, member 3		4.80442e-05	0.297784	0.0137909
CBY1	chibby homolog 1 (Drosophila)		4.70793e-05	-0.325036	0.0137909
ERICH1-AS1	ERICH1 antisense RNA 1		4.90679e-05	-0.111598	0.0137909
CYTH2	cytohesin 2		4.67222e-05	0.374995	0.0137909
KCNA2	potassium channel, voltage gated shaker		5.0194e-05	-0.199347	0.0139489
LATS2	large tumor suppressor kinase 2		5.19594e-05	0.228696	0.014279
URB2	URB2 ribosome biogenesis 2 homolog (S. c		5.3383e-05	-0.216741	0.014509
PCYOX1L	prenylcysteine oxidase 1 like		5.41231e-05	-0.273506	0.0145503
LOC100131564	uncharacterized LOC100131564		5.80569e-05	-0.280983	0.0148567
LOC101928105	uncharacterized LOC101928105		5.71366e-05	0.252969	0.0148567
C1QTNF4	C1q and tumor necrosis factor related pr		5.82664e-05	0.30647	0.0148567
NUDT7	nudix (nucleoside diphosphate linked moi		5.67565e-05	-0.246397	0.0148567
GSTK1	glutathione S-transferase kappa 1		5.81133e-05	-0.173688	0.0148567
ANTXR2	anthrax toxin receptor 2		6.14338e-05	0.196838	0.0153117
MED15	mediator complex subunit 15		6.19078e-05	-0.151462	0.0153117
C1orf56	chromosome 1 open reading frame 56		6.14556e-05	0.257567	0.0153117
SENCR	smooth muscle and endothelial cell enric		6.25553e-05	0.247999	0.0153186
PADI4	peptidyl arginine deiminase, type IV		6.32521e-05	0.420295	0.0153374
TRBJ2-2	T cell receptor beta joining 2-2		6.46738e-05	-0.342099	0.0153806
G6PC3	glucose 6 phosphatase, catalytic, 3		6.44563e-05	-0.196749	0.0153806
LOC105370374	uncharacterized LOC105370374		6.64447e-05	0.306462	0.0156512
RBP5	retinol binding protein 5, cellular		6.78392e-05	0.138534	0.0158289
AKAP11	A kinase (PRKA) anchor protein 11		6.95686e-05	-0.296664	0.0159229
TTC39C	tetratricopeptide repeat domain 39C		7.01733e-05	-0.181922	0.0159229
TMEM173	transmembrane protein 173		6.92238e-05	-0.217108	0.0159229
HACL1	2-hydroxyacyl-CoA lyase 1		7.1479e-05	-0.23708	0.0160717
TRIM31	tripartite motif containing 31		7.43401e-05	0.133883	0.0164166
DNER	delta/notch-like EGF repeat containing		7.36965e-05	-0.146696	0.0164166
IRAK3	interleukin-1 receptor-associated kinase		7.90641e-05	0.302936	0.016806
GLCCI1	glucocorticoid induced 1		7.78256e-05	-0.183714	0.016806
C10orf12	chromosome 10 open reading frame 12		7.82125e-05	0.220633	0.016806
LINC00877	long intergenic non-protein coding RNA 8		8.02054e-05	0.199849	0.016806
ICAM2	intercellular adhesion molecule 2		8.10251e-05	-0.18774	0.016806
RBM4	RNA binding motif protein 4		7.82939e-05	-0.248205	0.016806
ZNF611	zinc finger protein 611		8.07928e-05	-0.296385	0.016806
RECQL5	RecQ helicase-like 5		8.15398e-05	-0.261483	0.016806
HYAL4	hyaluronoglucosaminidase 4		8.90394e-05	0.143688	0.0176177
CLEC4E	C-type lectin domain family 4, member E		8.85315e-05	0.484992	0.0176177
SLC22A24	solute carrier family 22, member 24		8.8001e-05	0.192624	0.0176177
LCK	LCK proto-oncogene, Src family tyrosine		8.84259e-05	-0.224232	0.0176177
CASKIN1	CASK interacting protein 1		8.67717e-05	0.164504	0.0176177
HADHB	hydroxyacyl-CoA dehydrogenase/3-ketoacyl		9.1477e-05	0.155784	0.0178221
CD180	CD180 molecule		9.2234e-05	-0.316699	0.0178221
NDFIP2	Nedd4 family interacting protein 2		9.15809e-05	-0.188757	0.0178221
CT47B1	cancer/testis antigen family 47, member		9.44414e-05	-0.342651	0.0178307
CASP1	caspase 1, apoptosis-related cysteine pe		9.40151e-05	0.269475	0.0178307
PIGL	phosphatidylinositol glycan anchor biosy		9.38064e-05	-0.278262	0.0178307
IL18R1	interleukin 18 receptor 1		9.5554e-05	0.383393	0.0179041
FLT3LG	fms-related tyrosine kinase 3 ligand		9.63948e-05	-0.273823	0.0179258
PCNXL2	pecanex-like 2 (Drosophila)		9.81454e-05	-0.227899	0.0181151
TMEM170B	transmembrane protein 170B		0.000103627	0.305991	0.0186302
LOC101927653	uncharacterized LOC101927653		0.000103143	0.180581	0.0186302
MFNG	MFNG O-fucosylpeptide 3-beta-N-acetylglu		0.000103949	-0.187734	0.0186302
PXK	PX domain containing serine/threonine ki		0.000103324	0.204149	0.0186302
TBC1D24	TBC1 domain family, member 24		0.000105626	-0.211273	0.0187946
CAB39	calcium binding protein 39		0.000106457	0.186464	0.0188071
SGMS2	sphingomyelin synthase 2		0.000108367	0.315897	0.018876
TIPARP	TCDD-inducible poly(ADP-ribose) polymera		0.000108382	0.24039	0.018876
HMGN2	high mobility group nucleosomal binding		0.000109899	-0.626715	0.018876
HAUS4	HAUS augmin-like complex, subunit 4		0.000109812	0.352829	0.018876
HNRNPA3P1	heterogeneous nuclear ribonucleoprotein		0.00011213	-0.173098	0.0191262
LHFPL2	lipoma HMGIC fusion partner-like 2		0.000115985	0.397323	0.0196484
LYSMD4	LysM, putative peptidoglycan-binding, do		0.000119609	-0.277863	0.0201244
LOC389332	uncharacterized LOC389332		0.000121942	0.225379	0.0203784
CD6	CD6 molecule		0.000122781	-0.266111	0.0203807
CCAT1	colon cancer associated transcript 1 (no		0.000126794	-0.318536	0.0209066
HEXIM1	hexamethylene bis-acetamide inducible 1		0.00012948	0.251829	0.0209996
CFTR	cystic fibrosis transmembrane conductanc		0.00013058	0.134577	0.0209996
SCAND1	SCAN domain containing 1		0.000130754	0.199786	0.0209996
SYMPK	symplekin		0.000129891	-0.185679	0.0209996
LOC101927348	uncharacterized LOC101927348		0.000133667	-0.182764	0.0212683
ATG4B	autophagy related 4B, cysteine peptidase		0.000135707	0.286099	0.0212683
MGC57346	ADP-ribosylation factor pseudogene		0.000135605	-0.359573	0.0212683
THBS1	thrombospondin 1		0.000135867	0.518506	0.0212683
CEP55	centrosomal protein 55kDa		0.000141885	0.179515	0.0220707
ANAPC1P1	anaphase promoting complex subunit 1 pse		0.000142875	-0.351238	0.0220857
ZMPSTE24	zinc metallopeptidase STE24		0.00014697	0.240708	0.022239
MAP3K3	mitogen-activated protein kinase kinase		0.000147463	0.15752	0.022239
KLHDC4	kelch domain containing 4		0.000145287	-0.202105	0.022239
TCF12	transcription factor 12		0.000145994	-0.166883	0.022239
LOC102723661	uncharacterized LOC102723661		0.00015018	-0.155485	0.0224735
CYP2C19	cytochrome P450, family 2, subfamily C,		0.000151744	-0.218759	0.0224735
ELAC2	elaC ribonuclease Z 2		0.000151728	-0.192102	0.0224735
SSFA2	sperm specific antigen 2		0.000154051	0.257561	0.0226794
MIR4510	microRNA 4510		0.000156526	-0.0737153	0.0227727
TM6SF1	transmembrane 6 superfamily member 1		0.000156402	0.284956	0.0227727
TMEM179B	transmembrane protein 179B		0.000159822	-0.211068	0.0231163
SCML4	sex comb on midleg-like 4 (Drosophila)		0.000162954	-0.208742	0.0231557
WDR38	WD repeat domain 38		0.000168594	-0.230592	0.0231557
HAPLN4	hyaluronan and proteoglycan link protein		0.000165062	0.253485	0.0231557
PGD	phosphogluconate dehydrogenase		0.000164654	0.184123	0.0231557
RAB40C	RAB40C, member RAS oncogene family		0.000168706	0.26939	0.0231557
OR5V1	olfactory receptor, family 5, subfamily		0.000166281	0.146893	0.0231557
IRS2	insulin receptor substrate 2		0.000168265	0.391157	0.0231557
B3GALT4	UDP-Gal:betaGlcNAc beta 1,3-galactosyltr		0.000161638	-0.225122	0.0231557
KIAA2013	KIAA2013		0.000169395	0.208157	0.0231557
MTG1	mitochondrial ribosome-associated GTPase		0.000169457	-0.245831	0.0231557
HERC2P9	hect domain and RLD 2 pseudogene 9		0.000171691	-0.263187	0.0233321
BCKDHA	branched chain keto acid dehydrogenase E		0.00017906	-0.232692	0.0242005
LOC283214	uncharacterized LOC283214		0.000184096	-0.264128	0.0246583
ZNF556	zinc finger protein 556		0.000184441	0.176766	0.0246583
DSC2	desmocollin 2		0.000189369	0.304071	0.0248656
PCDHB2	protocadherin beta 2		0.00018943	0.183632	0.0248656
RFC2	replication factor C (activator 1) 2, 40		0.000189092	0.239492	0.0248656
TPST1	tyrosylprotein sulfotransferase 1		0.000190013	0.441183	0.0248656
CD3E	CD3e molecule, epsilon (CD3-TCR complex)		0.000191467	-0.264183	0.024924
SEMA6C	sema domain, transmembrane domain (TM),		0.000193641	-0.247446	0.025075
DUOX1	dual oxidase 1		0.000197808	-0.194351	0.0254812
DNTTIP1	deoxynucleotidyltransferase, terminal, i		0.000205426	0.155426	0.0257908
CYB561A3	cytochrome b561 family, member A3		0.000201934	-0.209177	0.0257908
TMCO4	transmembrane and coiled-coil domains 4		0.0002032	-0.25917	0.0257908
SEMA3F	sema domain, immunoglobulin domain (Ig),		0.000205044	0.204703	0.0257908
BMS1	BMS1 ribosome biogenesis factor		0.000204643	-0.423508	0.0257908
CACNG4	calcium channel, voltage-dependent, gamm		0.000206737	-0.205819	0.0258244
MAP2K1	mitogen-activated protein kinase kinase		0.000208867	0.175324	0.0259593
BCAN	brevican		0.000212816	0.208339	0.0263178
LINC01235	long intergenic non-protein coding RNA 1		0.000218037	0.208976	0.0265651
UNC5A	unc-5 netrin receptor A		0.000217422	0.201996	0.0265651
IL1RL1	interleukin 1 receptor-like 1		0.000217811	0.318155	0.0265651
TRBV20-1	T cell receptor beta variable 20-1		0.000223809	-0.300123	0.0266333
MAOA	monoamine oxidase A		0.000221526	0.205022	0.0266333
PDE6B	phosphodiesterase 6B, cGMP-specific, rod		0.000223981	0.162367	0.0266333
NOD2	nucleotide-binding oligomerization domai		0.000222779	0.281756	0.0266333
WDR59	WD repeat domain 59		0.000222734	-0.163052	0.0266333
LINC01215	long intergenic non-protein coding RNA 1		0.000228442	-0.35181	0.0269714
HORMAD2	HORMA domain containing 2		0.000229006	0.106577	0.0269714
VAV1	vav 1 guanine nucleotide exchange factor		0.000230998	0.134026	0.0270772
IPO9-AS1	IPO9 antisense RNA 1		0.000233964	0.231146	0.0271173
SLC8A1	solute carrier family 8 (sodium/calcium		0.00023463	0.346086	0.0271173
SLC18A3	solute carrier family 18 (vesicular acet		0.000232609	0.204566	0.0271173
GUCY1B3	guanylate cyclase 1, soluble, beta 3		0.000235932	0.248251	0.0271258
GPAT3	glycerol-3-phosphate acyltransferase 3		0.000236897	0.278275	0.0271258
PNPLA1	patatin-like phospholipase domain contai		0.000239511	0.299903	0.0272987
C18orf42	chromosome 18 open reading frame 42		0.000243386	0.309615	0.0274883
DDX18	DEAD (Asp-Glu-Ala-Asp) box polypeptide 1		0.000243397	-0.33542	0.0274883
PLA2G15	phospholipase A2, group XV		0.000246122	-0.207422	0.0275261
TRAV27	T cell receptor alpha variable 27		0.00024707	-0.290541	0.0275261
NAV1	neuron navigator 1		0.000247065	-0.167198	0.0275261
HMGCR	3-hydroxy-3-methylglutaryl-CoA reductase		0.000249362	0.246368	0.0275586
TDRD12	tudor domain containing 12		0.000249591	-0.134361	0.0275586
C1QTNF1	C1q and tumor necrosis factor related pr		0.00025168	0.171985	0.0276658
FKBP5	FK506 binding protein 5		0.00025315	0.375125	0.0277043
LOC100507534	uncharacterized LOC100507534		0.000255224	0.184528	0.0278082
CCR7	chemokine (C-C motif) receptor 7		0.00026156	-0.225784	0.0281268
GUSBP5	glucuronidase, beta pseudogene 5		0.00026085	-0.257295	0.0281268
LOC729603	calcineurin-like EF-hand protein 1 pseud		0.000261084	0.348969	0.0281268
SEH1L	SEH1-like nucleoporin		0.000263848	-0.195463	0.0282501
DNAJB5	DnaJ (Hsp40) homolog, subfamily B, membe		0.000265784	0.301607	0.0283346
MCF2L-AS1	MCF2L antisense RNA 1		0.000271844	-0.263337	0.0288563
DYNC1LI2	dynein, cytoplasmic 1, light intermediat		0.000273358	0.164556	0.028893
ELL3	elongation factor RNA polymerase II-like		0.000279583	0.16333	0.0294253
TANC2	tetratricopeptide repeat, ankyrin repeat		0.000281203	0.265592	0.0294703
RAP1A	RAP1A, member of RAS oncogene family		0.000284038	0.235748	0.0296418
LOC100133315	transient receptor potential cation chan		0.000285316	-0.222274	0.0296501
TRBJ2-3	T cell receptor beta joining 2-3		0.000287153	-0.246418	0.0297161
AXIN2	axin 2		0.000289013	-0.195439	0.029784
RILPL2	Rab interacting lysosomal protein-like 2		0.000293519	0.213576	0.0300312
TTC27	tetratricopeptide repeat domain 27		0.00029384	-0.226182	0.0300312
ABCD2	ATP-binding cassette, sub-family D (ALD)		0.000302722	-0.334449	0.0300952
GLRX	glutaredoxin (thioltransferase)		0.000305004	0.277241	0.0300952
GPC1	glypican 1		0.000301089	0.347374	0.0300952
RHOH	ras homolog family member H		0.000307929	-0.253168	0.0300952
BCL2L15	BCL2-like 15		0.000310285	-0.248652	0.0300952
PTPRB	protein tyrosine phosphatase, receptor t		0.000305354	-0.161308	0.0300952
GRK1	G protein-coupled receptor kinase 1		0.000305586	0.198832	0.0300952
FAM86C2P	family with sequence similarity 86, memb		0.000306564	-0.403679	0.0300952
SMAP2	small ArfGAP2		0.00030508	0.183195	0.0300952
SLC16A2	solute carrier family 16, member 2 (thyr		0.00030407	0.192561	0.0300952
TNNI3	troponin I type 3 (cardiac)		0.000308623	-0.116698	0.0300952
TMEM109	transmembrane protein 109		0.000309765	-0.171917	0.0300952
DENND1C	DENN/MADD domain containing 1C		0.000304191	-0.197312	0.0300952
HMGB2	high mobility group box 2		0.000311878	0.454459	0.0301316
NRG3-AS1	NRG3 antisense RNA 1		0.000319449	-0.182962	0.0302296
HSPA12B	heat shock 70kD protein 12B		0.000314478	0.263805	0.0302296
AMDHD1	amidohydrolase domain containing 1		0.000318759	-0.213172	0.0302296
LOC401052	uncharacterized LOC401052		0.000318685	-0.268542	0.0302296
RLIM	ring finger protein, LIM domain interact		0.000316813	0.218262	0.0302296
FN3KRP	fructosamine 3 kinase related protein		0.000320226	-0.215007	0.0302296
CCNY	cyclin Y		0.000321509	0.213049	0.0302353
DUSP7	dual specificity phosphatase 7		0.0003256	-0.226537	0.0303889
TRAV21	T cell receptor alpha variable 21		0.000324422	-0.320184	0.0303889
MIR4486	microRNA 4486		0.000327879	0.273922	0.0304763
LOC101927755	uncharacterized LOC101927755		0.000334702	0.320865	0.0304763
PM20D1	peptidase M20 domain containing 1		0.000334177	-0.17748	0.0304763
IGHD2-15	immunoglobulin heavy diversity 2-15		0.000331557	-0.339911	0.0304763
SLC40A1	solute carrier family 40 (iron-regulated		0.000335162	0.213925	0.0304763
DTL	denticleless E3 ubiquitin protein ligase		0.000332721	0.221986	0.0304763
SYTL3	synaptotagmin-like 3		0.000333296	0.250872	0.0304763
ACVR1C	activin A receptor, type IC		0.00033843	-0.173916	0.0305488
MYLK	myosin light chain kinase		0.00033762	0.25275	0.0305488
CSTA	cystatin A (stefin A)		0.000343006	0.376139	0.0306266
GALT	galactose-1-phosphate uridylyltransferas		0.000341873	-0.205997	0.0306266
CYP39A1	cytochrome P450, family 39, subfamily A,		0.000342507	0.111309	0.0306266
GPR173	G protein-coupled receptor 173		0.00034866	0.154009	0.0310194
TRBV2	T cell receptor beta variable 2		0.000354562	-0.296265	0.0310383
TRAV17	T cell receptor alpha variable 17		0.000354447	-0.338373	0.0310383
TRAV8-4	T cell receptor alpha variable 8-4		0.00035444	-0.510771	0.0310383
NODAL	nodal growth differentiation factor		0.000356401	0.217189	0.0310383
SNORD114-15	small nucleolar RNA, C/D box 114-15		0.000355776	0.18361	0.0310383
PRR29	proline rich 29		0.000352685	-0.209959	0.0310383
LOC101927740	uncharacterized LOC101927740		0.000366589	-0.177807	0.0310508
SMAD1-AS1	SMAD1 antisense RNA 1		0.000359274	0.217764	0.0310508
LARS2	leucyl-tRNA synthetase 2, mitochondrial		0.000363106	-0.249019	0.0310508
SNORD48	small nucleolar RNA, C/D box 48		0.000363608	-0.420002	0.0310508
LACTB2-AS1	LACTB2 antisense RNA 1		0.000360725	-0.249759	0.0310508
OBFC1	oligonucleotide/oligosaccharide-binding		0.000366589	-0.191316	0.0310508
COIL	coilin		0.000365594	0.284882	0.0310508
DHRS3	dehydrogenase/reductase (SDR family) mem		0.000359155	-0.238319	0.0310508
FXYD5	FXYD domain containing ion transport reg		0.000368581	-0.188874	0.0311131
FES	FES proto-oncogene, tyrosine kinase		0.000375684	0.230658	0.031474
GPR141	G protein-coupled receptor 141		0.000374741	0.338346	0.031474
C15orf53	chromosome 15 open reading frame 53		0.000376675	0.256248	0.031474
SEMA4F	sema domain, immunoglobulin domain (Ig),		0.000382621	-0.221241	0.0318632
PGK2	phosphoglycerate kinase 2		0.00038602	0.175029	0.0320384
FAM222B	family with sequence similarity 222, mem		0.000392894	-0.172045	0.0323417
PDZD7	PDZ domain containing 7		0.000393597	0.188044	0.0323417
BCL7B	B-cell CLL/lymphoma 7B		0.000393367	-0.267267	0.0323417
LOC101927153	uncharacterized LOC101927153		0.000396933	0.543599	0.0324005
DPH1	diphthamide biosynthesis 1		0.000396745	-0.209405	0.0324005
TBC1D1	TBC1 (tre-2/USP6, BUB2, cdc16) domain fa		0.00039847	0.210431	0.0324189
TEKT4	tektin 4		0.000403694	0.273081	0.0326293
LINC00229	long intergenic non-protein coding RNA 2		0.000403451	0.197851	0.0326293
PDE5A	phosphodiesterase 5A, cGMP-specific		0.000408573	0.305101	0.0329161
KRTAP16-1	keratin associated protein 16-1		0.000413581	-0.231957	0.0329999
WDR37	WD repeat domain 37		0.00041243	-0.136752	0.0329999
EML4	echinoderm microtubule associated protei		0.000414807	-0.202727	0.0329999
TRAJ45	T cell receptor alpha joining 45		0.00041495	-0.252204	0.0329999
KCNA3	potassium channel, voltage gated shaker		0.000418828	-0.186079	0.0332015
MACC1-AS1	MACC1 antisense RNA 1		0.000421483	-0.117309	0.0333053
SCAND2P	SCAN domain containing 2 pseudogene		0.000423032	-0.211984	0.0333212
GABRR1	gamma-aminobutyric acid (GABA) A recepto		0.000426567	-0.123378	0.033493
QPCT	glutaminyl-peptide cyclotransferase		0.0004282	0.343483	0.0335148
SNORD17	small nucleolar RNA, C/D box 17		0.000433531	-0.41977	0.0337186
TMEM43	transmembrane protein 43		0.000433062	0.165915	0.0337186
RASEF	RAS and EF-hand domain containing		0.000435003	0.102052	0.033727
CXCL14	chemokine (C-X-C motif) ligand 14		0.000437556	-0.149995	0.033819
SIGMAR1	sigma non-opioid intracellular receptor		0.000440872	-0.238287	0.0338267
AES	amino-terminal enhancer of split		0.000441759	-0.198238	0.0338267
SLC4A5	solute carrier family 4 (sodium bicarbon		0.000439527	-0.249711	0.0338267
IL2RA	interleukin 2 receptor, alpha		0.000445183	-0.2267	0.0339837
EMP3	epithelial membrane protein 3		0.00045082	-0.123527	0.0343081
TRAJ11	T cell receptor alpha joining 11		0.000452996	-0.238617	0.0343679
HOMER2	homer scaffolding protein 2		0.000456456	0.221479	0.0345246
ABCA8	ATP-binding cassette, sub-family A (ABC1		0.00045888	-0.11178	0.0345896
NPM3	nucleophosmin/nucleoplasmin 3		0.000461988	-0.202756	0.0345896
MIR100	microRNA 100		0.000464309	-0.0664056	0.0345896
KCNQ1DN	KCNQ1 downstream neighbor (non-protein c		0.000463332	0.19363	0.0345896
HNRNPDL	heterogeneous nuclear ribonucleoprotein		0.00046108	-0.184239	0.0345896
RALGAPA2	Ral GTPase activating protein, alpha sub		0.000465815	0.187752	0.0345976
MIR4474	microRNA 4474		0.000486422	-0.274709	0.0356963
CD96	CD96 molecule		0.000483696	-0.232118	0.0356963
CPM	carboxypeptidase M		0.000483726	0.310231	0.0356963
LINC00691	long intergenic non-protein coding RNA 6		0.000492811	0.244058	0.0356963
GOLGA8A	golgin A8 family, member A		0.000491008	-0.407081	0.0356963
RANGRF	RAN guanine nucleotide release factor		0.00049407	-0.221556	0.0356963
CCR2	chemokine (C-C motif) receptor 2		0.000490658	0.249781	0.0356963
CAPZB	capping protein (actin filament) muscle		0.000489529	-0.102722	0.0356963
C2orf88	chromosome 2 open reading frame 88		0.000493141	0.293988	0.0356963
CD1A	CD1a molecule		0.000495041	-0.187632	0.0356963
LINC00861	long intergenic non-protein coding RNA 8		0.000497521	-0.232724	0.035698
C10orf62	chromosome 10 open reading frame 62		0.000497951	0.162437	0.035698
HERC2P10	hect domain and RLD 2 pseudogene 10		0.000500757	-0.328815	0.0357954
LMNB1	lamin B1		0.000502592	0.277978	0.0358231
NR1D1	nuclear receptor subfamily 1, group D, m		0.000506546	-0.269572	0.0360012
ARFGAP3	ADP-ribosylation factor GTPase activatin		0.000511746	0.195466	0.0362665
LAT	linker for activation of T cells		0.00051586	-0.25589	0.0363498
CRISPLD2	cysteine-rich secretory protein LCCL dom		0.000514444	0.411478	0.0363498
IGHD	immunoglobulin heavy constant delta		0.000526589	-0.345069	0.0367913
NF1	neurofibromin 1		0.000526376	0.177232	0.0367913
RAP2C	RAP2C, member of RAS oncogene family		0.000524323	0.175561	0.0367913
MAK	male germ cell-associated kinase		0.000529472	0.373959	0.0368885
LOC100133985	uncharacterized LOC100133985		0.000535529	-0.194559	0.0369979
PLA1A	phospholipase A1 member A		0.000534133	-0.129312	0.0369979
PRRG4	proline rich Gla (G-carboxyglutamic acid		0.000533054	0.355946	0.0369979
ITGA6	integrin, alpha 6		0.000539465	-0.223921	0.0370804
FAM206A	family with sequence similarity 206, mem		0.000539722	0.272932	0.0370804
LOC101927814	uncharacterized LOC101927814		0.000544385	-0.177281	0.0372972
OR1A2	olfactory receptor, family 1, subfamily		0.000560796	0.257427	0.0382098
LINC00705	long intergenic non-protein coding RNA 7		0.000559911	-0.161273	0.0382098
NDUFA11	NADH dehydrogenase (ubiquinone) 1 alpha		0.000568395	-0.15931	0.0382847
TIMM10B	translocase of inner mitochondrial membr		0.000565218	-0.234946	0.0382847
TMEM198B	transmembrane protein 198B, pseudogene		0.000569634	-0.21074	0.0382847
AVPI1	arginine vasopressin-induced 1		0.000569333	0.213076	0.0382847
CDK5RAP3	CDK5 regulatory subunit associated prote		0.000566698	0.200181	0.0382847
MIR514B	microRNA 514b		0.000573085	0.504204	0.0382989
ZNF554	zinc finger protein 554		0.000581755	-0.258776	0.0382989
ODAM	odontogenic, ameloblast asssociated		0.000582234	0.10263	0.0382989
HAS2-AS1	HAS2 antisense RNA 1		0.000572442	-0.138806	0.0382989
TUT1	terminal uridylyl transferase 1, U6 snRN		0.000580968	-0.190135	0.0382989
SMS	spermine synthase		0.000580495	0.318982	0.0382989
TUBA4B	tubulin, alpha 4b		0.000576654	0.260661	0.0382989
RAPGEF2	Rap guanine nucleotide exchange factor (		0.00057579	0.234886	0.0382989
LOC101928058	uncharacterized LOC101928058		0.000593537	-0.133746	0.0386147
SLC16A10	solute carrier family 16 (aromatic amino		0.000593844	-0.245919	0.0386147
LTB	lymphotoxin beta (TNF superfamily, membe		0.000593525	-0.175835	0.0386147
CD27	CD27 molecule		0.000591738	-0.217476	0.0386147
RIN1	Ras and Rab interactor 1		0.000594841	-0.185507	0.0386147
SPAG8	sperm associated antigen 8		0.000604387	-0.169603	0.0390954
RAB11FIP1	RAB11 family interacting protein 1 (clas		0.000605407	0.232927	0.0390954
TAF6	TAF6 RNA polymerase II, TATA box binding		0.000607661	-0.209352	0.0391388
LOC105374156	protein FAM188B2-like		0.000611799	0.243004	0.0392011
MIR651	microRNA 651		0.000611766	0.0546727	0.0392011
ANTXRLP1	anthrax toxin receptor-like pseudogene 1		0.000617261	-0.299786	0.0392307
CGREF1	cell growth regulator with EF-hand domai		0.000616441	0.183502	0.0392307
ACOT2	acyl-CoA thioesterase 2		0.000618606	-0.294745	0.0392307
MDS2	myelodysplastic syndrome 2 translocation		0.000616926	-0.227524	0.0392307
ZIK1	zinc finger protein interacting with K p		0.000630454	-0.244005	0.0398799
ZNF16	zinc finger protein 16		0.000633053	-0.250278	0.0399421
RYBP	RING1 and YY1 binding protein		0.000638804	0.219631	0.0402024
SLC26A4	solute carrier family 26 (anion exchange		0.000642646	-0.156021	0.0403415
ABHD5	abhydrolase domain containing 5		0.00064489	0.29064	0.0403799
LPGAT1	lysophosphatidylglycerol acyltransferase		0.000646639	0.154326	0.0403872
ACP6	acid phosphatase 6, lysophosphatidic		0.000650212	-0.204273	0.040508
PLEKHO1	pleckstrin homology domain containing, f		0.000656702	0.222721	0.0408096
EMILIN2	elastin microfibril interfacer 2		0.000661632	0.219796	0.0410129
PRDM6	PR domain containing 6		0.000665448	0.146353	0.0411463
EIF2B2	eukaryotic translation initiation factor		0.000669857	-0.18919	0.0413157
OSBPL10-AS1	OSBPL10 antisense RNA 1		0.000675817	0.300653	0.0415795
ZMYM6NB	ZMYM6 neighbor		0.000699924	-0.168831	0.0420175
PCAT2	prostate cancer associated transcript 2		0.000699727	-0.144435	0.0420175
LPIN1	lipin 1		0.000691916	-0.173624	0.0420175
TRAJ8	T cell receptor alpha joining 8		0.000697994	-0.263404	0.0420175
PDZRN4	PDZ domain containing ring finger 4		0.000696262	-0.154839	0.0420175
MIR370	microRNA 370		0.000686215	0.187764	0.0420175
ATIC	5-aminoimidazole-4-carboxamide ribonucle		0.000688329	-0.219771	0.0420175
OVOL1	ovo-like zinc finger 1		0.000692661	0.196974	0.0420175
ZNF207	zinc finger protein 207		0.000691766	-0.106261	0.0420175
PLA2G6	phospholipase A2, group VI (cytosolic, c		0.000697398	-0.215279	0.0420175
PIGW	phosphatidylinositol glycan anchor biosy		0.000709147	-0.149599	0.0424681
LRRC8C	leucine rich repeat containing 8 family,		0.000712745	-0.196623	0.0425805
APAF1	apoptotic peptidase activating factor 1		0.00071569	0.221797	0.0426534
DEPDC1-AS1	DEPDC1 antisense RNA 1		0.000727266	-0.125577	0.0426569
SUMF2	sulfatase modifying factor 2		0.00072671	-0.138522	0.0426569
NOB1	NIN1/RPN12 binding protein 1 homolog		0.000732996	-0.20655	0.0426569
PCDHB18P	protocadherin beta 18 pseudogene		0.000728395	0.154852	0.0426569
RPGR	retinitis pigmentosa GTPase regulator		0.000729494	0.276345	0.0426569
CCNI2	cyclin I family, member 2		0.000730375	-0.16166	0.0426569
TLCD2	TLC domain containing 2		0.00073227	0.317278	0.0426569
ACOX2	acyl-CoA oxidase 2, branched chain		0.000731011	-0.180037	0.0426569
HIST1H3D	histone cluster 1, H3d		0.00071928	0.351307	0.0426569
VAPA	VAMP (vesicle-associated membrane protei		0.000725306	0.210156	0.0426569
C10orf76	chromosome 10 open reading frame 76		0.000747588	-0.187582	0.043404
MIR4753	microRNA 4753		0.000766461	0.122772	0.0434308
LOC100996342	uncharacterized LOC100996342		0.000764993	0.231545	0.0434308
AHR	aryl hydrocarbon receptor		0.000769123	0.195215	0.0434308
PLD6	phospholipase D family, member 6		0.000757919	-0.24141	0.0434308
LINC00926	long intergenic non-protein coding RNA 9		0.000761776	-0.363465	0.0434308
FSCN3	fascin actin-bundling protein 3, testicu		0.000757894	0.1782	0.0434308
GRID2IP	glutamate receptor, ionotropic, delta 2		0.000767901	0.189825	0.0434308
MYH7	myosin, heavy chain 7, cardiac muscle, b		0.000751236	0.290604	0.0434308
ATAD3A	ATPase family, AAA domain containing 3A		0.000758517	0.337572	0.0434308
QSOX1	quiescin Q6 sulfhydryl oxidase 1		0.000762778	0.194005	0.0434308
MS4A6A	membrane-spanning 4-domains, subfamily A		0.000759634	0.254696	0.0434308
LMLN	leishmanolysin-like (metallopeptidase M8		0.000762695	-0.242507	0.0434308
MIR21	microRNA 21		0.000777432	0.237627	0.0437005
ATP2B2	ATPase, Ca++ transporting, plasma membra		0.000776712	0.18075	0.0437005
HPSE	heparanase		0.00077921	0.291965	0.0437011
UBE2QL1	ubiquitin-conjugating enzyme E2Q family-		0.000794309	0.240872	0.0442393
LILRA5	leukocyte immunoglobulin-like receptor,		0.000797749	0.337261	0.0442393
CD248	CD248 molecule, endosialin		0.000796469	-0.237414	0.0442393
CUBN	cubilin (intrinsic factor-cobalamin rece		0.000792476	-0.217459	0.0442393
EIF3J	eukaryotic translation initiation factor		0.000792963	0.306059	0.0442393
TRAF3	TNF receptor-associated factor 3		0.00080294	-0.166214	0.044356
TIFA	TRAF-interacting protein with forkhead-a		0.000803439	-0.265188	0.044356
SNTA1	syntrophin, alpha 1		0.0008084	-0.186412	0.0445304
PER1	period circadian clock 1		0.000815373	0.317137	0.0448147
DDOST	dolichyl-diphosphooligosaccharide--prote		0.000830811	-0.137617	0.0453608
SERP2	stress-associated endoplasmic reticulum		0.000827269	0.174127	0.0453608
COA1	cytochrome c oxidase assembly factor 1 h		0.000829133	0.184052	0.0453608
BCAS1	breast carcinoma amplified sequence 1		0.0008339	-0.15922	0.0454292
PRM2	protamine 2		0.00084101	0.273153	0.0457158
EDAR	ectodysplasin A receptor		0.000843575	-0.249982	0.0457547
BTN3A2	butyrophilin, subfamily 3, member A2		0.000863396	0.361302	0.0459922
JMJD6	jumonji domain containing 6		0.0008633	0.161739	0.0459922
TMEM251	transmembrane protein 251		0.000851687	0.248373	0.0459922
SPCS1	signal peptidase complex subunit 1		0.000858898	-0.156469	0.0459922
DNAJA1	DnaJ (Hsp40) homolog, subfamily A, membe		0.000860993	0.458862	0.0459922
UBE2R2	ubiquitin-conjugating enzyme E2R 2		0.000851648	0.151832	0.0459922
PAG1	phosphoprotein membrane anchor with glyc		0.00086469	-0.13766	0.0459922
KCNK12	potassium channel, two pore domain subfa		0.000856188	-0.235139	0.0459922
SULT1A1	sulfotransferase family, cytosolic, 1A,		0.000859241	0.378138	0.0459922
CYP4F8	cytochrome P450, family 4, subfamily F,		0.000871062	0.25723	0.0460342
TIAM1	T-cell lymphoma invasion and metastasis		0.000870969	-0.166241	0.0460342
STK24	serine/threonine kinase 24		0.000869174	0.178425	0.0460342
DPYD-AS1	DPYD antisense RNA 1		0.000879178	-0.154558	0.0462776
MAFA	v-maf avian musculoaponeurotic fibrosarc		0.00087995	0.291957	0.0462776
VNN1	vanin 1		0.000881282	0.354701	0.0462776
LOC102723989	uncharacterized LOC102723989		0.000883823	-0.189817	0.0463127
MPI	mannose phosphate isomerase		0.000886758	-0.16699	0.0463683
SNORD114-7	small nucleolar RNA, C/D box 114-7		0.000890539	-0.134238	0.0464677
C22orf42	chromosome 22 open reading frame 42		0.000909044	0.144878	0.047196
LAMC1	laminin, gamma 1 (formerly LAMB2)		0.000906743	0.15847	0.047196
C22orf46	chromosome 22 open reading frame 46		0.000910222	-0.202839	0.047196
MIR3923	microRNA 3923		0.000913609	-0.0707744	0.0472611
MAL	mal, T-cell differentiation protein		0.000915298	-0.296821	0.0472611
NHLRC4	NHL repeat containing 4		0.00092224	0.195701	0.0475204
SCYL2	SCY1-like, kinase-like 2		0.000940983	0.186041	0.0483763
ADGRE5	adhesion G protein-coupled receptor E5		0.000942764	0.208292	0.0483763
ASAP3	ArfGAP with SH3 domain, ankyrin repeat a		0.000953383	0.186219	0.0488199
LOC440600	uncharacterized LOC440600		0.000961726	-0.154058	0.0491454
LOC101927661	uncharacterized LOC101927661		0.000973878	-0.167361	0.0492529
RPP40	ribonuclease P/MRP 40kDa subunit		0.000968235	0.216119	0.0492529
C5orf38	chromosome 5 open reading frame 38		0.000968065	0.217918	0.0492529
DUSP2	dual specificity phosphatase 2		0.000970067	0.240416	0.0492529
MIF4GD	MIF4G domain containing		0.000974083	-0.216106	0.0492529
OSGIN2	oxidative stress induced growth inhibito		0.000975778	0.242402	0.0492529
NNT-AS1	NNT antisense RNA 1		0.000981672	-0.344747	0.049349
TBC1D12	TBC1 domain family, member 12		0.000981417	0.182614	0.049349
CALU	calumenin		0.000985747	0.217142	0.0494533
SLC16A1-AS1	SLC16A1 antisense RNA 1		0.000988344	-0.254887	0.0494832
STAC	SH3 and cysteine rich domain		0.000993802	0.107614	0.049656
SPATA2L	spermatogenesis associated 2-like		0.00101077	0.221045	0.0504019
PELI1	pellino E3 ubiquitin protein ligase 1		0.00102415	0.185526	0.0507622
KLHL8	kelch-like family member 8		0.00102272	0.267893	0.0507622
WDR83	WD repeat domain 83		0.00102304	0.177393	0.0507622
LOC101928600	uncharacterized LOC101928600		0.00103011	0.223765	0.0509553
IL17B	interleukin 17B		0.00103352	-0.241429	0.0510219
TRIB1	tribbles pseudokinase 1		0.00105309	0.271262	0.0511361
COX15	cytochrome c oxidase assembly homolog 15		0.00105444	-0.145734	0.0511361
JADE2	jade family PHD finger 2		0.00104204	-0.160467	0.0511361
TRBV7-7	T cell receptor beta variable 7-7		0.00104455	-0.423703	0.0511361
STS	steroid sulfatase (microsomal), isozyme		0.00105314	0.230331	0.0511361
MFAP4	microfibrillar-associated protein 4		0.00104674	0.169378	0.0511361
ZNF727	zinc finger protein 727		0.00104157	0.203864	0.0511361
RPL19	ribosomal protein L19		0.00104353	-0.271985	0.0511361
SHH	sonic hedgehog		0.00105169	-0.235977	0.0511361
LOC101927843	uncharacterized LOC101927843		0.001077	0.225484	0.0521184
FLJ27354	uncharacterized LOC400761		0.00107891	-0.311318	0.0521184
NIPAL3	NIPA-like domain containing 3		0.00108144	-0.211771	0.0521387
TMEM61	transmembrane protein 61		0.00109056	0.186765	0.0523742
SPDYC	speedy/RINGO cell cycle regulator family		0.00108868	0.255713	0.0523742
KDM4B	lysine (K)-specific demethylase 4B		0.00109374	0.21941	0.0524253
CACUL1	CDK2-associated, cullin domain 1		0.00109807	0.140221	0.0524297
EDDM3B	epididymal protein 3B		0.00109701	0.156099	0.0524297
LINC00441	long intergenic non-protein coding RNA 4		0.00110197	-0.196001	0.0525143
CHN1	chimerin 1		0.00110757	-0.188603	0.0526306
SLC6A16	solute carrier family 6, member 16		0.00110866	-0.265223	0.0526306
TRAV8-1	T cell receptor alpha variable 8-1		0.00111527	-0.356525	0.0528428
GRIN3A	glutamate receptor, ionotropic, N-methyl		0.0011213	0.13029	0.0529099
TPM4	tropomyosin 4		0.00112286	0.231161	0.0529099
TSGA10	testis specific, 10		0.0011231	0.174144	0.0529099
GBAP1	glucosidase, beta, acid pseudogene 1		0.00112555	-0.50105	0.0529246
DTNB	dystrobrevin, beta		0.00113603	-0.209965	0.0529307
CDK19	cyclin-dependent kinase 19		0.00113543	0.198737	0.0529307
SIRPB2	signal-regulatory protein beta 2		0.00113686	0.235132	0.0529307
NFYA	nuclear transcription factor Y, alpha		0.00113028	0.140788	0.0529307
G0S2	G0/G1 switch 2		0.00113201	0.215412	0.0529307
EFCC1	EF-hand and coiled-coil domain containin		0.00114066	0.232803	0.0529307
ELOVL7	ELOVL fatty acid elongase 7		0.00114062	0.186785	0.0529307
MPZL1	myelin protein zero-like 1		0.00114475	0.328011	0.0530208
IL1R2	interleukin 1 receptor, type II		0.0011573	0.340688	0.053502
RGS2	regulator of G-protein signaling 2		0.00116415	0.318714	0.0537182
MIR2115	microRNA 2115		0.00118062	0.088383	0.0541261
AQP4-AS1	AQP4 antisense RNA 1		0.00118896	-0.157742	0.0541261
RFTN1	raftlin, lipid raft linker 1		0.00119188	-0.156469	0.0541261
TRAJ54	T cell receptor alpha joining 54		0.00118221	-0.206035	0.0541261
TRAJ48	T cell receptor alpha joining 48		0.00118924	-0.306382	0.0541261
TRAC	T cell receptor alpha constant		0.00118795	-0.163473	0.0541261
NFE2L2	nuclear factor, erythroid 2-like 2		0.00119269	0.121107	0.0541261
PCDHA1	protocadherin alpha 1		0.00119208	0.222409	0.0541261
MARS2	methionyl-tRNA synthetase 2, mitochondri		0.001186	-0.167528	0.0541261
NEUROG1	neurogenin 1		0.00119986	0.179305	0.0543094
TNXA	tenascin XA (pseudogene)		0.00120112	0.416904	0.0543094
RASSF1	Ras association (RalGDS/AF-6) domain fam		0.00121177	-0.208549	0.054691
MDP1	magnesium-dependent phosphatase 1		0.00121878	-0.326793	0.0549071
ARSB	arylsulfatase B		0.00122666	0.21757	0.0550616
STYX	serine/threonine/tyrosine interacting pr		0.00122627	-0.205481	0.0550616
LOC90784	uncharacterized LOC90784		0.00122928	-0.235063	0.0550795
GPR89A	G protein-coupled receptor 89A		0.00123342	-0.360771	0.055165
KRT4	keratin 4, type II		0.00124216	0.200113	0.0553081
RAC1	ras-related C3 botulinum toxin substrate		0.00124331	0.155956	0.0553081
RFT1	RFT1 homolog		0.00124333	-0.137131	0.0553081
RASA3	RAS p21 protein activator 3		0.00124749	-0.170847	0.0553849
IDH1	isocitrate dehydrogenase 1 (NADP+), solu		0.00124954	0.239072	0.0553849
CIB4	calcium and integrin binding family memb		0.00125376	-0.166247	0.0554727
LINC01506	long intergenic non-protein coding RNA 1		0.00126477	0.416162	0.0558305
CHST2	carbohydrate (N-acetylglucosamine-6-O) s		0.00126636	0.256937	0.0558305
GPR174	G protein-coupled receptor 174		0.00126875	-0.262591	0.0558363
HIST1H2AA	histone cluster 1, H2aa		0.00127796	-0.284094	0.0559455
SNORD14A	small nucleolar RNA, C/D box 14A		0.00127417	-0.293081	0.0559455
LOC554223	histocompatibility antigen-related		0.00127802	0.169469	0.0559455
LRR1	leucine rich repeat protein 1		0.00128554	0.184345	0.0561755
HSBP1	heat shock factor binding protein 1		0.0012905	0.196987	0.0562924
MAN2B2	mannosidase, alpha, class 2B, member 2		0.00129548	-0.136213	0.0564103
LINC00587	long intergenic non-protein coding RNA 5		0.00130138	-0.0928159	0.0565678
RCBTB2	regulator of chromosome condensation (RC		0.00130653	0.185834	0.0565929
C10orf95	chromosome 10 open reading frame 95		0.0013058	-0.160556	0.0565929
MRPL44	mitochondrial ribosomal protein L44		0.0013098	0.210442	0.0566352
PTPRCAP	protein tyrosine phosphatase, receptor t		0.00131649	-0.20726	0.0568251
RBM23	RNA binding motif protein 23		0.00132128	0.179775	0.0568335
SCUBE1	signal peptide, CUB domain, EGF-like 1		0.00131949	-0.208136	0.0568335
PDXK	pyridoxal (pyridoxine, vitamin B6) kinas		0.00132543	0.192987	0.056913
SLC25A30	solute carrier family 25, member 30		0.00133425	0.192265	0.0570972
RELL1	RELT-like 1		0.00134245	0.243653	0.0570972
RERGL	RERG/RAS-like		0.00133463	0.120381	0.0570972
AGMAT	agmatine ureohydrolase (agmatinase)		0.00134223	-0.182725	0.0570972
ZC3H14	zinc finger CCCH-type containing 14		0.00134357	0.176681	0.0570972
DCLK3	doublecortin-like kinase 3		0.00133846	0.105734	0.0570972
TRIM60	tripartite motif containing 60		0.00134977	0.140853	0.0571641
HSPB2	heat shock 27kDa protein 2		0.00134907	0.277392	0.0571641
MBTPS2	membrane-bound transcription factor pept		0.00136618	-0.286339	0.0577603
SLC25A38	solute carrier family 25, member 38		0.00137706	-0.148315	0.058022
GTF2H2C	GTF2H2 family member C		0.0013765	-0.34029	0.058022
FCAR	Fc fragment of IgA receptor		0.00138319	0.270974	0.0580925
C5orf63	chromosome 5 open reading frame 63		0.00138344	-0.20713	0.0580925
S1PR1	sphingosine-1-phosphate receptor 1		0.00138701	-0.180285	0.0581439
CTAGE7P	CTAGE family, member 7, pseudogene		0.00139453	0.142457	0.0583603
CRYM	crystallin, mu		0.00139745	0.20259	0.0583836
CIRBP	cold inducible RNA binding protein		0.00140386	-0.146214	0.0584538
CLDN20	claudin 20		0.00140202	-0.115138	0.0584538
FLJ41941	uncharacterized LOC100192420		0.00140804	-0.140815	0.0584693
LOC101928769	uncharacterized LOC101928769		0.00141072	-0.110187	0.0584693
LINC01191	long intergenic non-protein coding RNA 1		0.00141368	0.251518	0.0584693
TTPA	tocopherol (alpha) transfer protein		0.00141335	0.096665	0.0584693
PEX5L-AS2	PEX5L antisense RNA 2		0.00142986	-0.0911458	0.0589445
KRT16	keratin 16, type I		0.00142994	0.255793	0.0589445
DAPK3	death-associated protein kinase 3		0.00144386	0.197063	0.059331
HIST1H1E	histone cluster 1, H1e		0.00144411	-0.278872	0.059331
DENND2D	DENN/MADD domain containing 2D		0.00145126	-0.150071	0.0595259
TSEN54	TSEN54 tRNA splicing endonuclease subuni		0.0014633	-0.205607	0.0598517
HAR1A	highly accelerated region 1A (non-protei		0.00146405	-0.169223	0.0598517
C2orf70	chromosome 2 open reading frame 70		0.00146891	0.218207	0.0599515
EIF3G	eukaryotic translation initiation factor		0.00147889	-0.167775	0.0602595
GNMT	glycine N-methyltransferase		0.00150125	0.144579	0.0610699
CALCRL	calcitonin receptor-like		0.00151059	-0.190006	0.0613489
LOC105373386	formin-like protein 5		0.00152773	-0.190239	0.0619433
PIK3IP1-AS1	PIK3IP1 antisense RNA 1 (head to head)		0.00153845	-0.265273	0.0621429
CNTD1	cyclin N-terminal domain containing 1		0.00155024	0.13577	0.0621429
CCDC60	coiled-coil domain containing 60		0.00154962	-0.153506	0.0621429
MEGF9	multiple EGF-like-domains 9		0.00154883	0.184589	0.0621429
GPN2	GPN-loop GTPase 2		0.00154803	-0.15814	0.0621429
GPATCH3	G patch domain containing 3		0.00153573	0.194157	0.0621429
UAP1L1	UDP-N-acetylglucosamine pyrophosphorylas		0.00154381	0.222979	0.0621429
CHSY1	chondroitin sulfate synthase 1		0.00155733	0.276701	0.0623258
RPL8	ribosomal protein L8		0.00157733	-0.171591	0.0630245
ZNF578	zinc finger protein 578		0.00158635	0.159966	0.0631805
NR6A1	nuclear receptor subfamily 6, group A, m		0.00158535	0.204358	0.0631805
LINC00327	long intergenic non-protein coding RNA 3		0.00160669	-0.24914	0.0631931
KLHL2	kelch-like family member 2		0.00159927	0.275928	0.0631931
ALMS1P	Alstrom syndrome 1 pseudogene		0.00161969	0.288622	0.0631931
NMNAT2	nicotinamide nucleotide adenylyltransfer		0.00159639	-0.189487	0.0631931
SPG20	spastic paraplegia 20 (Troyer syndrome)		0.00161652	0.169163	0.0631931
SLC25A53	solute carrier family 25, member 53		0.00159923	-0.21626	0.0631931
ATRAID	all-trans retinoic acid-induced differen		0.00161296	-0.187342	0.0631931
PPP3CC	protein phosphatase 3, catalytic subunit		0.00161723	-0.229337	0.0631931
ZBED8	zinc finger, BED-type containing 8		0.00161221	-0.106462	0.0631931
LOC654841	uncharacterized LOC654841		0.00160296	-0.122209	0.0631931
OR5H2	olfactory receptor, family 5, subfamily		0.00161988	-0.153948	0.0631931
KDM8	lysine (K)-specific demethylase 8		0.0016102	-0.165597	0.0631931
TM9SF2	transmembrane 9 superfamily member 2		0.00159507	0.128737	0.0631931
TBL3	transducin (beta)-like 3		0.00162611	-0.132206	0.0632368
CRNKL1	crooked neck pre-mRNA splicing factor 1		0.00162521	0.148331	0.0632368
FRAT1	frequently rearranged in advanced T-cell		0.00163544	0.243462	0.0633011
TGFA-IT1	TGFA intronic transcript 1		0.00163133	0.179897	0.0633011
LINC00693	long intergenic non-protein coding RNA 6		0.00163439	0.190373	0.0633011
LOC100288069	uncharacterized LOC100288069		0.00165553	-0.441992	0.063534
NOP56	NOP56 ribonucleoprotein		0.00166068	-0.157796	0.063534
GPHB5	glycoprotein hormone beta 5		0.00167389	-0.111519	0.063534
CRABP2	cellular retinoic acid binding protein 2		0.00167742	0.139861	0.063534
FKBP2	FK506 binding protein 2, 13kDa		0.00167712	0.239713	0.063534
SAP30BP	SAP30 binding protein		0.00166433	0.150435	0.063534
DNAJB1	DnaJ (Hsp40) homolog, subfamily B, membe		0.00166635	0.172697	0.063534
METTL9	methyltransferase like 9		0.00166301	0.16376	0.063534
MTFP1	mitochondrial fission process 1		0.00164423	-0.203143	0.063534
YOD1	YOD1 deubiquitinase		0.00165292	0.277994	0.063534
GMNC	geminin coiled-coil domain containing		0.00165782	-0.179426	0.063534
FAM49A	family with sequence similarity 49, memb		0.00164922	0.186423	0.063534
ST7-OT3	ST7 overlapping transcript 3		0.00167266	0.342535	0.063534
SLC4A7	solute carrier family 4, sodium bicarbon		0.00166786	-0.190322	0.063534
SRCIN1	SRC kinase signaling inhibitor 1		0.00168012	0.133967	0.0635387
TCF7	transcription factor 7 (T-cell specific,		0.00168316	-0.259046	0.0635567
ETV3	ets variant 3		0.00168658	0.19291	0.0635889
DNM3	dynamin 3		0.001692	0.209201	0.0636958
RASA4CP	RAS p21 protein activator 4C, pseudogene		0.0016988	-0.227988	0.0636959
UBE2B	ubiquitin-conjugating enzyme E2B		0.00169973	0.183931	0.0636959
GINS4	GINS complex subunit 4 (Sld5 homolog)		0.00169603	-0.175034	0.0636959
MIR223	microRNA 223		0.0017066	0.255736	0.0638568
LOC101929528	uncharacterized LOC101929528		0.00170997	0.118481	0.0638864
SEPT1	septin 1		0.00172035	-0.167866	0.0638922
LRRC6	leucine rich repeat containing 6		0.00172821	0.281262	0.0638922
FUS	FUS RNA binding protein		0.00172767	-0.152648	0.0638922
NSUN5P2	NOP2/Sun domain family, member 5 pseudog		0.00171891	-0.375956	0.0638922
TRBC2	T cell receptor beta constant 2		0.00172264	-0.18788	0.0638922
TREM1	triggering receptor expressed on myeloid		0.00172116	0.221329	0.0638922
ZNF225	zinc finger protein 225		0.00172344	-0.296835	0.0638922
SNORD95	small nucleolar RNA, C/D box 95		0.00173241	-0.178035	0.0639517
MIR4649	microRNA 4649		0.00174821	0.227694	0.0642417
CDK6	cyclin-dependent kinase 6		0.00175536	-0.163485	0.0642417
LOC102723727	mitogen-activated protein kinase 7-like		0.00176727	-0.132977	0.0642417
CMYA5	cardiomyopathy associated 5		0.00176204	0.141174	0.0642417
OR52A1	olfactory receptor, family 52, subfamily		0.00176194	-0.175413	0.0642417
GNAL	guanine nucleotide binding protein (G pr		0.00174685	0.164104	0.0642417
ST20	suppressor of tumorigenicity 20		0.00177332	0.252084	0.0642417
LTA	lymphotoxin alpha		0.00177076	-0.171125	0.0642417
MIR153-2	microRNA 153-2		0.0017662	-0.162534	0.0642417
PNOC	prepronociceptin		0.00177403	-0.227432	0.0642417
PTPN12	protein tyrosine phosphatase, non-recept		0.00175217	0.186602	0.0642417
MEIKIN	meiotic kinetochore factor		0.00174292	0.105951	0.0642417
MYOM2	myomesin 2		0.00176516	-0.151385	0.0642417
ACSL3	acyl-CoA synthetase long-chain family me		0.0017797	0.244166	0.0642587
CNTFR-AS1	CNTFR antisense RNA 1		0.00177802	-0.345607	0.0642587
HCN4	hyperpolarization activated cyclic nucle		0.0018019	0.242694	0.0646181
MIR126	microRNA 126		0.00180561	-0.116222	0.0646181
NECAP2	NECAP endocytosis associated 2		0.00180225	-0.115731	0.0646181
SULF2	sulfatase 2		0.0018048	0.181924	0.0646181
SNORD100	small nucleolar RNA, C/D box 100		0.00179985	-0.375476	0.0646181
PAPD5	PAP associated domain containing 5		0.00181055	0.158373	0.0646181
TOP3A	topoisomerase (DNA) III alpha		0.00179805	0.190713	0.0646181
PER3	period circadian clock 3		0.00180872	-0.223108	0.0646181
CD5	CD5 molecule		0.00181333	-0.182218	0.064624
RNF38	ring finger protein 38		0.00182359	-0.110353	0.0647499
CRB1	crumbs family member 1, photoreceptor mo		0.00182472	-0.137414	0.0647499
EVX2	even-skipped homeobox 2		0.00182178	0.255732	0.0647499
FABP3	fatty acid binding protein 3, muscle and		0.00183205	0.184805	0.0647879
CCDC149	coiled-coil domain containing 149		0.00183626	0.180055	0.0647879
FCMR	Fc fragment of IgM receptor		0.00183486	-0.240514	0.0647879
MGAM2	maltase-glucoamylase 2 (putative)		0.00183511	0.29419	0.0647879
PCAT1	prostate cancer associated transcript 1		0.001847	0.275929	0.0648081
CARD16	caspase recruitment domain family, membe		0.00184207	0.339414	0.0648081
S100A14	S100 calcium binding protein A14		0.00184732	0.242025	0.0648081
REPS2	RALBP1 associated Eps domain containing		0.00184682	0.293291	0.0648081
KIF2A	kinesin heavy chain member 2A		0.00186115	-0.171697	0.0652007
GLTSCR1L	GLTSCR1-like		0.00187329	0.122486	0.0654888
TMCC3	transmembrane and coiled-coil domain fam		0.00187466	0.275719	0.0654888
FOXN4	forkhead box N4		0.00188117	0.204678	0.0655933
RAB27B	RAB27B, member RAS oncogene family		0.00188442	0.239563	0.0655933
REG4	regenerating islet-derived family, membe		0.00188561	-0.124779	0.0655933
C6orf136	chromosome 6 open reading frame 136		0.00190204	0.138014	0.0659224
RNF144B	ring finger protein 144B		0.00190243	0.215621	0.0659224
BPIFB1	BPI fold containing family B, member 1		0.00190307	-0.143618	0.0659224
LINC00940	long intergenic non-protein coding RNA 9		0.00191416	0.160213	0.0662017
LINC00336	long intergenic non-protein coding RNA 3		0.00191648	-0.201048	0.0662017
PAAF1	proteasomal ATPase-associated factor 1		0.00192322	-0.237952	0.0663418
TIFAB	TRAF-interacting protein with forkhead-a		0.00192596	-0.278548	0.0663437
SLC35C2	solute carrier family 35 (GDP-fucose tra		0.00193685	-0.125287	0.0665337
ZIC2	Zic family member 2		0.00193606	0.273392	0.0665337
ZNF354B	zinc finger protein 354B		0.00194401	0.274739	0.0666869
C1QBP	complement component 1, q subcomponent b		0.00194727	-0.173967	0.066706
TRIM52-AS1	TRIM52 antisense RNA 1 (head to head)		0.00198237	-0.267767	0.0672565
OR8A1	olfactory receptor, family 8, subfamily		0.00197988	-0.118249	0.0672565
PIK3C2B	phosphatidylinositol-4-phosphate 3-kinas		0.00197775	-0.208995	0.0672565
DOCK10	dedicator of cytokinesis 10		0.00196971	-0.191368	0.0672565
RAF1	Raf-1 proto-oncogene, serine/threonine k		0.00197444	0.129708	0.0672565
TP53	tumor protein p53		0.00196971	-0.149387	0.0672565
ZNF75A	zinc finger protein 75a		0.0019814	-0.219376	0.0672565
SNORD115-37	small nucleolar RNA, C/D box 115-37		0.00199932	-0.065625	0.0674218
UBXN10-AS1	UBXN10 antisense RNA 1		0.00200235	-0.185737	0.0674218
ARL2	ADP-ribosylation factor-like 2		0.00199877	-0.243575	0.0674218
SDHAF1	succinate dehydrogenase complex assembly		0.00199889	-0.207655	0.0674218
CCNK	cyclin K		0.00200321	-0.131431	0.0674218
ZMYM6	zinc finger, MYM-type 6		0.0020036	-0.145687	0.0674218
EHD3	EH-domain containing 3		0.00201189	0.299435	0.0676088
TCF21	transcription factor 21		0.00201865	0.137237	0.0677439
MIR1227	microRNA 1227		0.00202371	0.298716	0.0677802
TRAJ34	T cell receptor alpha joining 34		0.0020299	-0.251937	0.0677802
HK2	hexokinase 2		0.00202746	0.198271	0.0677802
C3orf18	chromosome 3 open reading frame 18		0.00203343	0.194981	0.0677802
SNORD94	small nucleolar RNA, C/D box 94		0.00203085	-0.424509	0.0677802
TRAV2	T cell receptor alpha variable 2		0.00203851	-0.272461	0.0678581
CSGALNACT2	chondroitin sulfate N-acetylgalactosamin		0.00205456	0.173198	0.0683002
CCDC71	coiled-coil domain containing 71		0.0020789	-0.190495	0.0690167
LOXL1	lysyl oxidase-like 1		0.00209153	0.141928	0.069343
RER1	retention in endoplasmic reticulum sorti		0.0020993	0.124134	0.0694145
SKAP1	src kinase associated phosphoprotein 1		0.00209761	-0.197877	0.0694145
MIR3674	microRNA 3674		0.00210274	-0.407589	0.0694353
LOC105376780	uncharacterized LOC105376780		0.00210644	-0.247393	0.0694647
ZFYVE16	zinc finger, FYVE domain containing 16		0.00211017	0.212314	0.0694951
SDHAF2	succinate dehydrogenase complex assembly		0.00212235	-0.152342	0.0697483
CD81	CD81 molecule		0.0021235	-0.213629	0.0697483
MCTP1	multiple C2 domains, transmembrane 1		0.00214426	0.212846	0.0703368
SACS-AS1	SACS antisense RNA 1		0.0021538	0.141791	0.0703863
C4orf45	chromosome 4 open reading frame 45		0.00215445	0.16741	0.0703863
NDST1	N-deacetylase/N-sulfotransferase (hepara		0.00215231	0.233602	0.0703863
DCTPP1	dCTP pyrophosphatase 1		0.00215715	-0.190276	0.0703863
FBXO22	F-box protein 22		0.00216048	-0.183544	0.070402
MOGS	mannosyl-oligosaccharide glucosidase		0.00216641	-0.177553	0.0704099
ZNF430	zinc finger protein 430		0.00216564	0.294691	0.0704099
B4GAT1	beta-1,4-glucuronyltransferase 1		0.0021752	0.184933	0.0706026
DGUOK-AS1	DGUOK antisense RNA 1		0.00218936	-0.170772	0.0706913
CT45A10	cancer/testis antigen family 45, member		0.00218313	0.266061	0.0706913
C5orf15	chromosome 5 open reading frame 15		0.0021889	0.190027	0.0706913
PLEKHH1	pleckstrin homology domain containing, f		0.00218732	0.131166	0.0706913
OR7D2	olfactory receptor, family 7, subfamily		0.00219651	-0.170018	0.0707671
ULK4P3	ULK4 pseudogene 3		0.00219743	-0.3464	0.0707671
TMED6	transmembrane p24 trafficking protein 6		0.00221092	-0.194146	0.0710437
OR5B17	olfactory receptor, family 5, subfamily		0.00221177	-0.155486	0.0710437
PLEKHH2	pleckstrin homology domain containing, f		0.00222159	-0.114324	0.0712666
KDM1A	lysine (K)-specific demethylase 1A		0.0022313	-0.161999	0.0714853
RALBP1	ralA binding protein 1		0.00224725	0.15384	0.0718466
GLTPD2	glycolipid transfer protein domain conta		0.00224838	0.154643	0.0718466
HIF1A	hypoxia inducible factor 1, alpha subuni		0.0022618	0.139034	0.0721822
LOC101927334	uncharacterized LOC101927334		0.00227081	0.125742	0.0723762
UBXN2B	UBX domain protein 2B		0.00228253	0.257242	0.0726562
SUN2	Sad1 and UNC84 domain containing 2		0.00229752	-0.191949	0.0730392
TMEM208	transmembrane protein 208		0.00231592	-0.145837	0.0733413
INCA1	inhibitor of CDK, cyclin A1 interacting		0.00231358	-0.189727	0.0733413
XRCC1	X-ray repair complementing defective rep		0.0023118	-0.112221	0.0733413
CNTN3	contactin 3 (plasmacytoma associated)		0.0023394	-0.148051	0.0739901
CCDC69	coiled-coil domain containing 69		0.00235691	0.123884	0.0743076
KIAA1875	KIAA1875		0.00235845	0.171975	0.0743076
PRKCD	protein kinase C, delta		0.00235689	0.141276	0.0743076
MIR4633	microRNA 4633		0.00237825	-0.29132	0.0743167
DPP3	dipeptidyl-peptidase 3		0.00238277	0.222681	0.0743167
LINC00564	long intergenic non-protein coding RNA 5		0.00237903	-0.270624	0.0743167
LOC105378949	basic salivary proline-rich protein 2-li		0.00236917	-0.359581	0.0743167
FAM227B	family with sequence similarity 227, mem		0.00237482	-0.141626	0.0743167
TMCC1	transmembrane and coiled-coil domain fam		0.00236248	0.223916	0.0743167
UBASH3A	ubiquitin associated and SH3 domain cont		0.00238222	-0.185315	0.0743167
PSMA1	proteasome subunit alpha 1		0.00237505	0.19104	0.0743167
TPM2	tropomyosin 2 (beta)		0.00238672	0.258497	0.074346
SSC4D	scavenger receptor cysteine rich family,		0.0023934	0.15359	0.0744604
SEC11A	SEC11 homolog A, signal peptidase comple		0.00241228	0.229868	0.0749533
EN2	engrailed homeobox 2		0.00241659	-0.15256	0.0749932
CLASP2	cytoplasmic linker associated protein 2		0.00242717	0.167455	0.0751328
HNRNPC	heterogeneous nuclear ribonucleoprotein		0.0024251	-0.155125	0.0751328
KCNJ10	potassium channel, inwardly rectifying s		0.00243335	-0.169515	0.0751362
MFGE8	milk fat globule-EGF factor 8 protein		0.00243252	-0.250514	0.0751362
DSG2	desmoglein 2		0.00244109	-0.0885945	0.0752811
LCMT1	leucine carboxyl methyltransferase 1		0.00245043	0.190296	0.0753811
HYAL3	hyaluronoglucosaminidase 3		0.00244938	-0.236054	0.0753811
RPL36	ribosomal protein L36		0.00245637	-0.250168	0.0754701
SLC22A11	solute carrier family 22 (organic anion/		0.00246558	0.215778	0.0756288
ST3GAL5	ST3 beta-galactoside alpha-2,3-sialyltra		0.00246765	-0.281174	0.0756288
MIR1295A	microRNA 1295a		0.00247226	-0.163061	0.0756762
BDKRB1	bradykinin receptor B1		0.00248095	-0.14257	0.0758483
B3GALT6	UDP-Gal:betaGal beta 1,3-galactosyltrans		0.00250067	-0.157252	0.0760259
BOP1	block of proliferation 1		0.00250213	0.134519	0.0760259
GH1	growth hormone 1		0.0024918	-0.184321	0.0760259
SOX18	SRY (sex determining region Y)-box 18		0.00249558	0.180771	0.0760259
NKX2-4	NK2 homeobox 4		0.00250165	0.233932	0.0760259
TLX1	T-cell leukemia homeobox 1		0.00250876	-0.210513	0.0761339
COA3	cytochrome c oxidase assembly factor 3		0.00251628	-0.209848	0.0761752
SMIM10	small integral membrane protein 10		0.00251388	0.182135	0.0761752
WDR53	WD repeat domain 53		0.00252633	-0.152594	0.0763859
SNORA80B	small nucleolar RNA, H/ACA box 80B		0.00253122	-0.315305	0.0764403
SLC35F2	solute carrier family 35, member F2		0.00254092	-0.186264	0.0765465
CCDC130	coiled-coil domain containing 130		0.0025407	-0.211668	0.0765465
VNN3	vanin 3		0.00255119	0.344809	0.0767621
LINC00685	long intergenic non-protein coding RNA 6		0.00256137	0.203934	0.0769749
MCEMP1	mast cell-expressed membrane protein 1		0.00256861	0.399918	0.0770987
ITGAM	integrin, alpha M (complement component		0.00258144	0.220445	0.0773324
FKBPL	FK506 binding protein like		0.00258264	0.151888	0.0773324
EGR2	early growth response 2		0.00259219	0.174128	0.0775243
NOS3	nitric oxide synthase 3 (endothelial cel		0.00259567	-0.152515	0.0775347
TEX261	testis expressed 261		0.00260249	-0.139952	0.0775506
OR6V1	olfactory receptor, family 6, subfamily		0.0026118	0.250949	0.0775506
SNU13	SNU13 homolog, small nuclear ribonucleop		0.00260876	-0.17019	0.0775506
PPP2CB	protein phosphatase 2, catalytic subunit		0.00260298	0.232165	0.0775506
PZP	pregnancy-zone protein		0.00261188	-0.166565	0.0775506
OR52H1	olfactory receptor, family 52, subfamily		0.00261625	-0.273485	0.0775871
INTS4	integrator complex subunit 4		0.00262364	-0.159212	0.0777131
FARSB	phenylalanyl-tRNA synthetase, beta subun		0.00263128	-0.178867	0.0777531
LXN	latexin		0.00262855	0.224889	0.0777531
PQLC3	PQ loop repeat containing 3		0.00263505	-0.173022	0.0777718
ACSF3	acyl-CoA synthetase family member 3		0.0026404	-0.138048	0.0778368
MAEA	macrophage erythroblast attacher		0.00265848	0.201949	0.077856
HIST4H4	histone cluster 4, H4		0.00267094	-0.23815	0.077856
SLC9B2	solute carrier family 9, subfamily B (NH		0.00266197	-0.199345	0.077856
CXCL17	chemokine (C-X-C motif) ligand 17		0.00265841	-0.183869	0.077856
C1QL3	complement component 1, q subcomponent-l		0.00266255	-0.175473	0.077856
PRKCQ-AS1	PRKCQ antisense RNA 1		0.00266326	-0.297906	0.077856
BCL7A	B-cell CLL/lymphoma 7A		0.0026672	-0.213619	0.077856
RP9	retinitis pigmentosa 9 (autosomal domina		0.00266503	-0.33003	0.077856
POPDC2	popeye domain containing 2		0.00265238	-0.181691	0.077856
ACOT1	acyl-CoA thioesterase 1		0.00267263	0.246589	0.077856
EVI5	ecotropic viral integration site 5		0.00267568	0.211467	0.077856
LINC00476	long intergenic non-protein coding RNA 4		0.00269851	-0.197352	0.078336
RAB27A	RAB27A, member RAS oncogene family		0.00269756	0.195518	0.078336
GOT1L1	glutamic-oxaloacetic transaminase 1-like		0.00271111	-0.109981	0.0785486
SIGLEC9	sialic acid binding Ig-like lectin 9		0.00271219	0.211416	0.0785486
NT5C2	5'-nucleotidase, cytosolic II		0.00271968	0.157587	0.0786736
GADD45A	growth arrest and DNA-damage-inducible,		0.00274126	0.207613	0.0792051
MTRNR2L9	MT-RNR2-like 9		0.00275286	-0.0899427	0.0794474
DUSP11	dual specificity phosphatase 11 (RNA/RNP		0.00275731	-0.149284	0.0794833
KCNK5	potassium channel, two pore domain subfa		0.00276588	0.158357	0.0796373
CDK4	cyclin-dependent kinase 4		0.00277058	-0.26462	0.0796801
FAM205A	family with sequence similarity 205, mem		0.00277926	0.200078	0.0796954
MIR93	microRNA 93		0.00277453	-0.163175	0.0796954
TMEM259	transmembrane protein 259		0.00278078	-0.118499	0.0796954
LINC01081	long intergenic non-protein coding RNA 1		0.00280329	0.267952	0.0801241
TNFAIP8L1	tumor necrosis factor, alpha-induced pro		0.00280348	-0.197378	0.0801241
FGR	FGR proto-oncogene, Src family tyrosine		0.00281379	0.136813	0.0801241
NCKAP5	NCK-associated protein 5		0.00282617	0.112121	0.0801241
KCTD4	potassium channel tetramerization domain		0.00282727	-0.106249	0.0801241
NPHP1	nephronophthisis 1 (juvenile)		0.00280627	-0.158943	0.0801241
CXCL16	chemokine (C-X-C motif) ligand 16		0.00282492	0.243762	0.0801241
PLA2G7	phospholipase A2, group VII (platelet-ac		0.00281622	0.282784	0.0801241
GPR101	G protein-coupled receptor 101		0.00282814	0.172705	0.0801241
RIMS3	regulating synaptic membrane exocytosis		0.0028113	0.182184	0.0801241
QKI	QKI, KH domain containing, RNA binding		0.00283362	0.136251	0.0801877
MUC13	mucin 13, cell surface associated		0.00283762	-0.102499	0.0802089
TRBJ2-7	T cell receptor beta joining 2-7		0.00284477	-0.203947	0.0803192
TSPAN2	tetraspanin 2		0.00285606	0.327881	0.0803619
LYPLA2	lysophospholipase II		0.00285928	0.387546	0.0803619
TMEM252	transmembrane protein 252		0.00285591	0.220422	0.0803619
CLEC4D	C-type lectin domain family 4, member D		0.00285879	0.370816	0.0803619
CBLL1	Cbl proto-oncogene-like 1, E3 ubiquitin		0.00287468	-0.121518	0.0807031
TMC2	transmembrane channel-like 2		0.00287983	-0.117023	0.0807561
CD160	CD160 molecule		0.00289204	-0.299523	0.0810067
C17orf82	chromosome 17 open reading frame 82		0.00292553	0.158172	0.0818519
SIRPG	signal-regulatory protein gamma		0.00293013	-0.218396	0.081888
ARL13A	ADP-ribosylation factor-like 13A		0.00295662	0.108623	0.082535
PHC2	polyhomeotic homolog 2 (Drosophila)		0.00296704	0.249005	0.0826552
EIF5	eukaryotic translation initiation factor		0.00297815	-0.133759	0.0826552
ORC3	origin recognition complex, subunit 3		0.00298088	-0.298132	0.0826552
SLC25A41	solute carrier family 25, member 41		0.00297615	0.141273	0.0826552
POR	P450 (cytochrome) oxidoreductase		0.00298098	0.211137	0.0826552
BHLHB9	basic helix-loop-helix domain containing		0.00297391	-0.180354	0.0826552
ADGRA3	adhesion G protein-coupled receptor A3		0.00298824	0.157032	0.0826712
TOB2P1	transducer of ERBB2, 2 pseudogene 1		0.00298663	-0.210124	0.0826712
GTDC1	glycosyltransferase-like domain containi		0.00299338	0.196567	0.0827211
FGD5P1	FYVE, RhoGEF and PH domain containing 5		0.00300399	-0.195627	0.0827367
GNL1	guanine nucleotide binding protein-like		0.00300077	-0.13683	0.0827367
FAM58A	family with sequence similarity 58, memb		0.00300255	-0.278952	0.0827367
FAM49B	family with sequence similarity 49, memb		0.00301103	0.159015	0.0828385
C10orf99	chromosome 10 open reading frame 99		0.0030173	0.165484	0.0828897
SPG7	spastic paraplegia 7 (pure and complicat		0.00301959	-0.122174	0.0828897
PSMC4	proteasome 26S subunit, ATPase 4		0.00302875	-0.157959	0.0830488
SLC13A2	solute carrier family 13 (sodium-depende		0.00303539	0.131634	0.0831389
RNF157-AS1	RNF157 antisense RNA 1		0.0030494	-0.140689	0.0833617
SMG7-AS1	SMG7 antisense RNA 1		0.00305669	-0.129082	0.0833617
METTL2A	methyltransferase like 2A		0.0030572	0.252728	0.0833617
SMAD3	SMAD family member 3		0.00306038	-0.179115	0.0833617
PCSK1	proprotein convertase subtilisin/kexin t		0.0030519	-0.106826	0.0833617
IGHV1-45	immunoglobulin heavy variable 1-45		0.00308722	-0.158035	0.0838158
CYB5R4	cytochrome b5 reductase 4		0.00308681	0.212416	0.0838158
ZNF43	zinc finger protein 43		0.00308244	-0.202281	0.0838158
PDIK1L	PDLIM1 interacting kinase 1 like		0.00309451	-0.172332	0.0839215
TTTY12	testis-specific transcript, Y-linked 12		0.00311012	-0.0979575	0.0842525
EBLN3	endogenous Bornavirus-like nucleoprotein		0.00312133	-0.151857	0.0844638
SNORD37	small nucleolar RNA, C/D box 37		0.00314889	-0.326761	0.0849517
ITPA	inosine triphosphatase (nucleoside triph		0.00314967	-0.152292	0.0849517
LZTS3	leucine zipper, putative tumor suppresso		0.00314933	-0.163426	0.0849517
LOC101927211	uncharacterized LOC101927211		0.0031864	-0.120193	0.0851546
LOC101928596	probable tumor suppressor protein MN1		0.00317366	0.119337	0.0851546
RBMY2FP	RNA binding motif protein, Y-linked, fam		0.00318819	0.14245	0.0851546
SIN3A	SIN3 transcription regulator family memb		0.00318662	-0.12806	0.0851546
LRIT1	leucine-rich repeat, immunoglobulin-like		0.00317808	0.179596	0.0851546
SPAM1	sperm adhesion molecule 1 (PH-20 hyaluro		0.00316638	0.103955	0.0851546
ZNF24	zinc finger protein 24		0.00317941	0.174935	0.0851546
FA2H	fatty acid 2-hydroxylase		0.00317606	0.123585	0.0851546
ADAM19	ADAM metallopeptidase domain 19		0.00319506	0.168603	0.0851546
KALRN	kalirin, RhoGEF kinase		0.00316874	0.0820289	0.0851546
SRGAP3	SLIT-ROBO Rho GTPase activating protein		0.0031948	-0.148979	0.0851546
PPY2P	pancreatic polypeptide 2, pseudogene		0.00320454	0.1925	0.0853154
CREB3	cAMP responsive element binding protein		0.00322027	0.184826	0.0855954
LOC105371932	uncharacterized LOC105371932		0.00322198	-0.237982	0.0855954
TAMM41	TAM41 mitochondrial translocator assembl		0.00323902	-0.217769	0.0859149
KCTD2	potassium channel tetramerization domain		0.00324096	0.127172	0.0859149
INADL	InaD-like (Drosophila)		0.00325742	-0.174905	0.0861666
DSG4	desmoglein 4		0.00325576	0.118454	0.0861666
ARFGAP2	ADP-ribosylation factor GTPase activatin		0.00326137	-0.165291	0.086179
C9orf173	chromosome 9 open reading frame 173		0.00326949	0.178635	0.0862522
PRRX1	paired related homeobox 1		0.00327112	0.167675	0.0862522
ARHGAP31-AS1	ARHGAP31 antisense RNA 1		0.00330495	-0.112771	0.0867743
APLP2	amyloid beta (A4) precursor-like protein		0.00329744	0.134314	0.0867743
LGALS12	lectin, galactoside-binding, soluble, 12		0.00330326	0.265104	0.0867743
TTLL4	tubulin tyrosine ligase-like family memb		0.00330294	0.17895	0.0867743
MTRNR2L8	MT-RNR2-like 8		0.00332936	0.351344	0.0872299
TNFRSF19	tumor necrosis factor receptor superfami		0.00332856	0.132194	0.0872299
CTB-12O2.1	uncharacterized LOC101927115		0.00334636	0.2545	0.087324
ZNF555	zinc finger protein 555		0.00334929	-0.215418	0.087324
ZBTB20	zinc finger and BTB domain containing 20		0.0033506	-0.165901	0.087324
MIR129-2	microRNA 129-2		0.00334243	-0.142276	0.087324
GPR135	G protein-coupled receptor 135		0.00334227	-0.19179	0.087324
LOC102723927	uncharacterized LOC102723927		0.0033598	-0.176412	0.0873495
MMP9	matrix metallopeptidase 9		0.00336218	0.409075	0.0873495
RHOF	ras homolog family member F (in filopodi		0.00335661	-0.16818	0.0873495
LOC101929116	uncharacterized LOC101929116		0.00336691	0.190295	0.0873806
SLC35G1	solute carrier family 35, member G1		0.00337529	-0.183731	0.0874963
C19orf33	chromosome 19 open reading frame 33		0.00337844	-0.162182	0.0874963
CTNNA3	catenin (cadherin-associated protein), a		0.00340053	0.139493	0.0877011
TACSTD2	tumor-associated calcium signal transduc		0.00339795	0.145542	0.0877011
NEFH	neurofilament, heavy polypeptide		0.0033974	0.154335	0.0877011
PCDHA12	protocadherin alpha 12		0.00339877	-0.162278	0.0877011
SNX12	sorting nexin 12		0.0034111	-0.139442	0.0878819
CENPM	centromere protein M		0.00342141	-0.170928	0.0880559
KLHL4	kelch-like family member 4		0.00343284	-0.101326	0.0882583
TIAF1	TGFB1-induced anti-apoptotic factor 1		0.00344904	-0.311835	0.0885827
CPXM2	carboxypeptidase X (M14 family), member		0.00345631	0.122672	0.0886139
C16orf58	chromosome 16 open reading frame 58		0.00345742	-0.151717	0.0886139
DVL2	dishevelled segment polarity protein 2		0.00348016	-0.185343	0.0891026
METTL4	methyltransferase like 4		0.00348369	0.213249	0.0891026
KLF12	Kruppel-like factor 12		0.00350473	-0.188591	0.0895481
MTERF3	mitochondrial transcription termination		0.00350894	-0.187686	0.089563
KLHL6	kelch-like family member 6		0.00351567	-0.114507	0.0896423
MLKL	mixed lineage kinase domain-like		0.00352298	0.190344	0.0897089
TMED8	transmembrane p24 trafficking protein fa		0.00352894	0.194302	0.0897089
HIST1H3E	histone cluster 1, H3e		0.00352916	0.229056	0.0897089
LOC101929719	uncharacterized LOC101929719		0.00353302	-0.394364	0.0897147
RMRP	RNA component of mitochondrial RNA proce		0.00353746	-0.178615	0.0897354
TRAV1-1	T cell receptor alpha variable 1-1		0.00354175	-0.269679	0.0897523
MRPL30	mitochondrial ribosomal protein L30		0.00354802	-0.215415	0.0898189
MYO1G	myosin IG		0.00356565	-0.132668	0.0901729
MIR3148	microRNA 3148		0.00357696	-0.0858836	0.0901823
KMT2A	lysine (K)-specific methyltransferase 2A		0.0035745	-0.148866	0.0901823
PXMP2	peroxisomal membrane protein 2, 22kDa		0.00357614	-0.16638	0.0901823
S1PR2	sphingosine-1-phosphate receptor 2		0.00359006	-0.189041	0.0904206
MAGOH	mago homolog, exon junction complex core		0.00359567	0.302263	0.0904379
FMNL1	formin-like 1		0.00359806	0.155119	0.0904379
SFRP1	secreted frizzled-related protein 1		0.00360232	0.165714	0.090453
NEK11	NIMA-related kinase 11		0.00361153	-0.16317	0.0905923
ELF2	E74-like factor 2 (ets domain transcript		0.00362115	0.185536	0.0906498
RAB24	RAB24, member RAS oncogene family		0.00362021	0.205082	0.0906498
NELL2	neural EGFL like 2		0.00362507	-0.250731	0.0906562
PLOD1	procollagen-lysine, 2-oxoglutarate 5-dio		0.00363808	0.180421	0.0908895
TRAJ36	T cell receptor alpha joining 36		0.00364312	-0.217841	0.0909236
KLF2	Kruppel-like factor 2		0.00366223	-0.141607	0.0913085
NUTM2B-AS1	NUTM2B antisense RNA 1		0.00367963	0.233125	0.0913254
LOC101927478	uncharacterized LOC101927478		0.00367166	0.120529	0.0913254
HSPH1	heat shock 105kDa/110kDa protein 1		0.00367271	0.214341	0.0913254
FOS	FBJ murine osteosarcoma viral oncogene h		0.00369372	0.289707	0.0913254
LOC284009	uncharacterized LOC284009		0.00367983	-0.179491	0.0913254
MAOB	monoamine oxidase B		0.00368758	0.153033	0.0913254
GALNTL6	polypeptide N-acetylgalactosaminyltransf		0.00368174	-0.117504	0.0913254
MYH10	myosin, heavy chain 10, non-muscle		0.0036985	-0.103499	0.0913254
FNDC3B	fibronectin type III domain containing 3		0.00369983	0.182216	0.0913254
SYAP1	synapse associated protein 1		0.00368985	0.201912	0.0913254
KLHL11	kelch-like family member 11		0.00372809	0.133872	0.0919312
MIR4699	microRNA 4699		0.00373407	-0.0569713	0.0919868
PHKA2	phosphorylase kinase, alpha 2 (liver)		0.00375144	0.152263	0.092231
HSD17B8	hydroxysteroid (17-beta) dehydrogenase 8		0.0037497	-0.195145	0.092231
DPH7	diphthamide biosynthesis 7		0.00375963	-0.140134	0.0923406
CENPE	centromere protein E, 312kDa		0.0037654	0.125031	0.0923905
SIAH3	siah E3 ubiquitin protein ligase family		0.00377319	-0.162194	0.0924791
UBE2J1	ubiquitin-conjugating enzyme E2, J1		0.00378023	-0.177121	0.0924791
TNFRSF10A	tumor necrosis factor receptor superfami		0.00377942	-0.192508	0.0924791
LOC105378145	uncharacterized LOC105378145		0.0038057	0.183547	0.0925531
MAMSTR	MEF2 activating motif and SAP domain con		0.00379311	0.215935	0.0925531
MIR628	microRNA 628		0.00379773	0.288175	0.0925531
LOC79160	uncharacterized LOC79160		0.00379877	0.226069	0.0925531
MKNK1	MAP kinase interacting serine/threonine		0.00380535	0.180556	0.0925531
RBM8A	RNA binding motif protein 8A		0.00380378	0.243722	0.0925531
AREG	amphiregulin		0.00381623	0.131931	0.0927178
SPINK2	serine peptidase inhibitor, Kazal type 2		0.00382273	0.160928	0.0927846
SYN3	synapsin III		0.00383756	-0.127675	0.0930533
MIR3605	microRNA 3605		0.00387379	0.295823	0.0931717
PDIA6	protein disulfide isomerase family A, me		0.00386097	0.16044	0.0931717
TRAV3	T cell receptor alpha variable 3 (gene/p		0.00385929	-0.341708	0.0931717
LAMB2	laminin, beta 2 (laminin S)		0.00385838	0.112364	0.0931717
C20orf202	chromosome 20 open reading frame 202		0.00387802	0.168159	0.0931717
ASNSD1	asparagine synthetase domain containing		0.00387937	0.270446	0.0931717
SLAMF1	signaling lymphocytic activation molecul		0.00384663	-0.218067	0.0931717
EFCAB1	EF-hand calcium binding domain 1		0.00387383	-0.113624	0.0931717
SLITRK6	SLIT and NTRK-like family, member 6		0.00386832	-0.0856197	0.0931717
CCDC102A	coiled-coil domain containing 102A		0.00388011	0.187933	0.0931717
PPP2R1A	protein phosphatase 2, regulatory subuni		0.00388633	-0.120661	0.0932305
LINC00347	long intergenic non-protein coding RNA 3		0.00389923	-0.0763349	0.0934493
CMTM1	CKLF-like MARVEL transmembrane domain co		0.00393151	0.231077	0.0939428
C2orf50	chromosome 2 open reading frame 50		0.00393502	0.234376	0.0939428
OXA1L	oxidase (cytochrome c) assembly 1-like		0.003933	-0.114445	0.0939428
HERPUD2	HERPUD family member 2		0.00392584	-0.0801207	0.0939428
SLC46A2	solute carrier family 46, member 2		0.00395334	0.198858	0.0942891
GJA10	gap junction protein, alpha 10, 62kDa		0.00395937	0.0993329	0.0943421
MIR3187	microRNA 3187		0.00397622	0.206769	0.0943799
B4GALT4-AS1	B4GALT4 antisense RNA 1		0.00397321	-0.0910803	0.0943799
TAGAP	T-cell activation RhoGTPase activating p		0.00397145	0.112491	0.0943799
SPATA8	spermatogenesis associated 8		0.00397489	-0.136027	0.0943799
SNORD105B	small nucleolar RNA, C/D box 105B		0.00398497	-0.145407	0.0944266
AHSA1	AHA1, activator of heat shock 90kDa prot		0.00398964	0.17083	0.0944266
TRAJ10	T cell receptor alpha joining 10		0.00398837	-0.207195	0.0944266
GALNT7	polypeptide N-acetylgalactosaminyltransf		0.00399427	0.16536	0.0944458
GDE1	glycerophosphodiester phosphodiesterase		0.004013	0.143944	0.0947981
FOXJ3	forkhead box J3		0.00402714	-0.13088	0.0948603
SNTB2	syntrophin, beta 2 (dystrophin-associate		0.00402541	0.196704	0.0948603
ZGPAT	zinc finger, CCCH-type with G patch doma		0.00402609	-0.1565	0.0948603
MIR23A	microRNA 23a		0.00403418	0.325608	0.0949358
OR3A1	olfactory receptor, family 3, subfamily		0.00404068	-0.186092	0.0949982
LILRA2	leukocyte immunoglobulin-like receptor,		0.00405446	0.220993	0.0952317
ZDHHC19	zinc finger, DHHC-type containing 19		0.00406898	-0.257411	0.0954537
NUDCD3	NudC domain containing 3		0.00407163	-0.178429	0.0954537
BBS5	Bardet-Biedl syndrome 5		0.00409619	-0.139942	0.0956588
SLC25A45	solute carrier family 25, member 45		0.00408999	-0.16434	0.0956588
TRBV7-3	T cell receptor beta variable 7-3		0.00409438	-0.279857	0.0956588
PRKAR2B	protein kinase, cAMP-dependent, regulato		0.00408977	0.260126	0.0956588
TFF1	trefoil factor 1		0.00409972	-0.174834	0.0956588
MIR487B	microRNA 487b		0.00411818	-0.13068	0.0959989
SERAC1	serine active site containing 1		0.00412566	0.164157	0.0960828
PKIA	protein kinase (cAMP-dependent, catalyti		0.00413458	0.240147	0.0962
MIR4797	microRNA 4797		0.00413959	-0.0884803	0.0962174
RAPGEF4	Rap guanine nucleotide exchange factor (		0.00414311	0.129642	0.0962174
TOPBP1	topoisomerase (DNA) II binding protein 1		0.00415371	0.193198	0.0963731
APOO	apolipoprotein O		0.00415823	-0.241302	0.0963875
GCA	grancalcin, EF-hand calcium binding prot		0.00418087	0.218152	0.0968215
GNAQ	guanine nucleotide binding protein (G pr		0.00419025	0.160906	0.0969481
ATP10A	ATPase, class V, type 10A		0.00419634	-0.158778	0.0969982
UBR1	ubiquitin protein ligase E3 component n-		0.0042041	-0.133368	0.0970868
ZNF679	zinc finger protein 679		0.0042142	-0.172728	0.0971386
CCNJ	cyclin J		0.00421298	0.212302	0.0971386
LOC101929162	uncharacterized LOC101929162		0.00423046	-0.12754	0.0972415
LINC00461	long intergenic non-protein coding RNA 4		0.0042252	0.114378	0.0972415
LRBA	LPS-responsive vesicle trafficking, beac		0.00422697	-0.14932	0.0972415
ADH5	alcohol dehydrogenase 5 (class III), chi		0.00424903	-0.326716	0.0972926
IP6K2	inositol hexakisphosphate kinase 2		0.00425019	0.139239	0.0972926
SSH1	slingshot protein phosphatase 1		0.00425235	0.208469	0.0972926
ST6GALNAC1	ST6 (alpha-N-acetyl-neuraminyl-2,3-beta-		0.00423971	-0.150317	0.0972926
UTF1	undifferentiated embryonic cell transcri		0.00424886	0.238877	0.0972926
CPE	carboxypeptidase E		0.00428015	0.132677	0.0976512
LEPROTL1	leptin receptor overlapping transcript-l		0.00428381	-0.130669	0.0976512
AQP6	aquaporin 6, kidney specific		0.00427402	-0.252898	0.0976512
IL18RAP	interleukin 18 receptor accessory protei		0.00428174	0.309122	0.0976512
CLEC2A	C-type lectin domain family 2, member A		0.00429156	0.129959	0.0977376
MBD3L2	methyl-CpG binding domain protein 3-like		0.00429735	-0.448964	0.0977796
LAMB2P1	laminin, beta 2 pseudogene 1		0.00430322	-0.189072	0.097823
LOC101927029	uncharacterized LOC101927029		0.00431499	0.221754	0.0980005
DYRK2	dual-specificity tyrosine-(Y)-phosphoryl		0.00433838	-0.176522	0.0984415
PLK3	polo-like kinase 3		0.00434409	0.187692	0.0984805
MIR518C	microRNA 518c		0.00434859	0.234554	0.0984925
ZNF568	zinc finger protein 568		0.0043606	-0.187213	0.098674
COX7C	cytochrome c oxidase subunit VIIc		0.0043725	0.389317	0.0988529
LOC105369188	uncharacterized LOC105369188		0.00437867	0.231261	0.098902
C5orf58	chromosome 5 open reading frame 58		0.0043859	-0.167556	0.0989749
LOC100130691	uncharacterized LOC100130691		0.00439389	-0.205095	0.0990349
BZRAP1-AS1	BZRAP1 antisense RNA 1		0.00440687	-0.129994	0.0990349
TTBK2	tau tubulin kinase 2		0.00439764	-0.144764	0.0990349
LINC01553	long intergenic non-protein coding RNA 1		0.00441249	0.118602	0.0990349
SPTLC3	serine palmitoyltransferase, long chain		0.00441259	-0.133834	0.0990349
PGLYRP4	peptidoglycan recognition protein 4		0.00440368	0.160273	0.0990349
LOC101928767	uncharacterized LOC101928767		0.00444339	-0.338014	0.0990655
MAGEC3	melanoma antigen family C3		0.0044595	0.170889	0.0990655
FOXJ1	forkhead box J1		0.00443265	0.241829	0.0990655
DCUN1D4	DCN1, defective in cullin neddylation 1,		0.00446432	-0.243166	0.0990655
PHYHD1	phytanoyl-CoA dioxygenase domain contain		0.00445426	-0.197838	0.0990655
FLJ37505	uncharacterized LOC400087		0.00444265	-0.177334	0.0990655
COQ6	coenzyme Q6 monooxygenase		0.00444258	-0.215753	0.0990655
PCK1	phosphoenolpyruvate carboxykinase 1 (sol		0.00445032	0.170926	0.0990655
CALHM2	calcium homeostasis modulator 2		0.00446602	-0.156705	0.0990655
CERK	ceramide kinase		0.00442531	-0.109817	0.0990655
SLC25A1	solute carrier family 25 (mitochondrial		0.00446115	-0.180383	0.0990655
MIR545	microRNA 545		0.00446339	-0.262661	0.0990655
MED27	mediator complex subunit 27		0.00446156	-0.30431	0.0990655
SNORA70G	small nucleolar RNA, H/ACA box 70G		0.00448019	-0.310788	0.0992019
ZNF438	zinc finger protein 438		0.00447972	0.222916	0.0992019
ARSD	arylsulfatase D		0.00449218	0.18506	0.0992895
ZDHHC11B	zinc finger, DHHC-type containing 11B		0.00448887	0.188236	0.0992895
SNORD121A	small nucleolar RNA, C/D box 121A		0.00453006	-0.177897	0.0995138
WDR36	WD repeat domain 36		0.00453854	-0.204081	0.0995138
MED15P9	mediator complex subunit 15 pseudogene 9		0.00452496	-0.28729	0.0995138
FLVCR1	feline leukemia virus subgroup C cellula		0.00453554	0.192352	0.0995138
ITGA5	integrin, alpha 5 (fibronectin receptor,		0.00453409	0.16247	0.0995138
KRT33B	keratin 33B, type I		0.00453613	-0.195003	0.0995138
TTC12	tetratricopeptide repeat domain 12		0.00451544	-0.169599	0.0995138
SPAST	spastin		0.00452144	0.162681	0.0995138
KYNU	kynureninase		0.00453664	0.233508	0.0995138
PFKFB2	6-phosphofructo-2-kinase/fructose-2,6-bi		0.00455173	0.213102	0.0997147
RFPL4B	ret finger protein-like 4B		0.00458504	-0.107958	0.100356
FOSL2	FOS-like antigen 2		0.00460993	0.216483	0.100811
LOC100506470	uncharacterized LOC100506470		0.00461679	0.286663	0.100872
C21orf62-AS1	C21orf62 antisense RNA 1		0.004626	-0.239781	0.100984
LIN52	lin-52 DREAM MuvB core complex component		0.00466033	0.186307	0.101644
STRN3	striatin, calmodulin binding protein 3		0.00466813	0.208174	0.101724
SRRM1	serine/arginine repetitive matrix 1		0.00468993	-0.117537	0.10184
CHGA	chromogranin A		0.00468459	0.19808	0.10184
DCAF16	DDB1 and CUL4 associated factor 16		0.00467761	-0.122455	0.10184
RAB36	RAB36, member RAS oncogene family		0.00468938	0.201229	0.10184
LOC101927342	uncharacterized LOC101927342		0.00470216	-0.0629731	0.10184
TRAV26-1	T cell receptor alpha variable 26-1		0.00469824	-0.2603	0.10184
GAL	galanin/GMAP prepropeptide		0.00470229	0.215356	0.10184
C6orf1	chromosome 6 open reading frame 1		0.00471549	-0.239404	0.102037
PPP1R35	protein phosphatase 1, regulatory subuni		0.00473964	-0.164146	0.10247
LOC101928622	uncharacterized LOC101928622		0.00479732	0.14365	0.102909
CEBPB	CCAAT/enhancer binding protein (C/EBP),		0.00479742	0.232291	0.102909
DAPK1	death-associated protein kinase 1		0.00479516	0.166801	0.102909
APOBEC3F	apolipoprotein B mRNA editing enzyme, ca		0.00479408	-0.25713	0.102909
MRPL37	mitochondrial ribosomal protein L37		0.00476708	-0.134101	0.102909
ANO10	anoctamin 10		0.00478383	0.234452	0.102909
SNRPA	small nuclear ribonucleoprotein polypept		0.00476924	-0.119867	0.102909
TCL1A	T-cell leukemia/lymphoma 1A		0.00478987	-0.259736	0.102909
AIFM2	apoptosis-inducing factor, mitochondrion		0.00479478	0.15847	0.102909
ASPM	abnormal spindle microtubule assembly		0.00480776	0.147201	0.103042
KRT1	keratin 1, type II		0.00482727	0.200934	0.10337
LDLRAD4-AS1	LDLRAD4 antisense RNA 1		0.0048362	0.147851	0.103418
LINC01038	long intergenic non-protein coding RNA 1		0.00483787	0.109763	0.103418
DIDO1	death inducer-obliterator 1		0.00484259	-0.0838483	0.10343
SRRM3	serine/arginine repetitive matrix 3		0.00484775	0.152373	0.103451
PPHLN1	periphilin 1		0.00485344	-0.143117	0.103483
MIR4282	microRNA 4282		0.00486197	-0.070905	0.103487
MIR597	microRNA 597		0.00486198	-0.192705	0.103487
ZMYND10	zinc finger, MYND-type containing 10		0.00487011	0.143232	0.10357
SLC22A3	solute carrier family 22 (organic cation		0.00487654	0.112763	0.103618
TRAV1-2	T cell receptor alpha variable 1-2		0.00491662	-0.257198	0.10438
LYPD2	LY6/PLAUR domain containing 2		0.00492363	-0.21341	0.104439
FGFR2	fibroblast growth factor receptor 2		0.00493407	-0.13209	0.104571
LOC101928307	uncharacterized LOC101928307		0.00495967	0.142244	0.104708
KRT31	keratin 31, type I		0.00497438	-0.28789	0.104708
TXNL4B	thioredoxin-like 4B		0.00496293	0.160244	0.104708
CTAGE1	cutaneous T-cell lymphoma-associated ant		0.0049652	-0.160388	0.104708
MRPL38	mitochondrial ribosomal protein L38		0.00495741	-0.150284	0.104708
PAX8	paired box 8		0.00495168	0.15756	0.104708
KIAA1715	KIAA1715		0.0049702	0.223755	0.104708
NUP155	nucleoporin 155kDa		0.00497407	-0.150997	0.104708
STX16-NPEPL1	STX16-NPEPL1 readthrough (NMD candidate)		0.00497869	-0.41829	0.104709
OR6C75	olfactory receptor, family 6, subfamily		0.0050152	0.20255	0.105387
MIR3945	microRNA 3945		0.00504763	0.148755	0.10546
EBI3	Epstein-Barr virus induced 3		0.00504064	-0.158152	0.10546
ALDH2	aldehyde dehydrogenase 2 family (mitocho		0.00505496	0.192751	0.10546
LINC00314	long intergenic non-protein coding RNA 3		0.00504265	0.143309	0.10546
TRIB2	tribbles pseudokinase 2		0.00504858	-0.174099	0.10546
GTF3C2	general transcription factor IIIC, polyp		0.00505704	-0.1197	0.10546
PTCHD3	patched domain containing 3		0.00504067	-0.0897904	0.10546
PALM	paralemmin		0.00503459	0.208651	0.10546
SBNO1	strawberry notch homolog 1 (Drosophila)		0.00503047	0.183161	0.10546
SAFB	scaffold attachment factor B		0.00506612	0.113396	0.105561
DSG3	desmoglein 3		0.00507707	0.103989	0.1057
HSPA1B	heat shock 70kDa protein 1B		0.00508834	0.240379	0.105845
WWP1	WW domain containing E3 ubiquitin protei		0.00510374	-0.200058	0.105987
MIR7-3	microRNA 7-3		0.00509995	-0.0883232	0.105987
MIR4420	microRNA 4420		0.00512536	0.207316	0.10608
SERPINB1	serpin peptidase inhibitor, clade B (ova		0.00512257	0.130804	0.10608
GNS	glucosamine (N-acetyl)-6-sulfatase		0.00512152	0.13213	0.10608
SLC6A4	solute carrier family 6 (neurotransmitte		0.00511852	0.158906	0.10608
RTP5	receptor (chemosensory) transporter prot		0.00513298	0.170608	0.106149
OR2AG1	olfactory receptor, family 2, subfamily		0.00514055	-0.137048	0.106217
LINC01251	long intergenic non-protein coding RNA 1		0.00515778	-0.0865991	0.106484
SYNRG	synergin, gamma		0.00516644	-0.114962	0.106573
KRTAP1-3	keratin associated protein 1-3		0.00517619	-0.16514	0.106686
IL1RAP	interleukin 1 receptor accessory protein		0.00518316	0.296485	0.10674
CEACAM7	carcinoembryonic antigen-related cell ad		0.00519823	0.143179	0.106888
TWSG1	twisted gastrulation BMP signaling modul		0.00519897	0.202127	0.106888
GGT5	gamma-glutamyltransferase 5		0.00520816	0.207147	0.106988
ZG16B	zymogen granule protein 16B		0.00522362	-0.153469	0.107216
SOAT2	sterol O-acyltransferase 2		0.00524637	0.15187	0.107594
LINC01304	long intergenic non-protein coding RNA 1		0.00531258	0.15533	0.108145
MAP2K4P1	mitogen-activated protein kinase kinase		0.00528988	-0.168103	0.108145
CARD8	caspase recruitment domain family, membe		0.00530478	0.112477	0.108145
HK3	hexokinase 3 (white cell)		0.00528575	0.24971	0.108145
OR5D16	olfactory receptor, family 5, subfamily		0.00529532	0.149162	0.108145
P2RX6P	purinergic receptor P2X, ligand gated io		0.00530529	0.134634	0.108145
RTN1	reticulon 1		0.00531164	0.18892	0.108145
VEGFB	vascular endothelial growth factor B		0.00530718	-0.232556	0.108145
LRRK1	leucine-rich repeat kinase 1		0.00531082	0.175597	0.108145
LOC101927701	uncharacterized LOC101927701		0.00531741	-0.124558	0.108154
SPACA4	sperm acrosome associated 4		0.00533108	0.180788	0.108165
C3orf56	chromosome 3 open reading frame 56		0.0053307	0.172337	0.108165
KPNA4	karyopherin alpha 4 (importin alpha 3)		0.00532845	0.123868	0.108165
PPP2R2B-IT1	PPP2R2B intronic transcript 1		0.00538057	0.0977641	0.108991
NPAS2	neuronal PAS domain protein 2		0.00537939	-0.175915	0.108991
TRAV40	T cell receptor alpha variable 40		0.00538597	0.190195	0.109011
LOC100130700	uncharacterized LOC100130700		0.00541139	0.187052	0.109366
NHSL1	NHS-like 1		0.00541235	0.130915	0.109366
GALNT3	polypeptide N-acetylgalactosaminyltransf		0.00542409	0.272292	0.109514
RSRP1	arginine/serine-rich protein 1		0.00543179	0.148866	0.109579
ERVV-1	endogenous retrovirus group V, member 1		0.00544142	-0.130559	0.109684
SLC25A25-AS1	SLC25A25 antisense RNA 1		0.00546366	-0.169549	0.109904
KRBOX1-AS1	KRBOX1 antisense RNA 1		0.00546909	-0.119847	0.109904
SIX6	SIX homeobox 6		0.00547297	0.198857	0.109904
TRMT1	tRNA methyltransferase 1		0.00547452	-0.153405	0.109904
SEPN1	selenoprotein N, 1		0.00545982	-0.161497	0.109904
PDZD8	PDZ domain containing 8		0.00548512	0.145044	0.109966
ZNF672	zinc finger protein 672		0.0054865	-0.15449	0.109966
SUGT1P1	SGT1 homolog, MIS12 kinetochore complex		0.0054932	0.205463	0.110011
LINC01006	long intergenic non-protein coding RNA 1		0.00551483	0.0795443	0.110166
OLIG2	oligodendrocyte lineage transcription fa		0.00551875	-0.193652	0.110166
EVX1	even-skipped homeobox 1		0.00551536	0.163097	0.110166
PNKD	paroxysmal nonkinesigenic dyskinesia		0.00550603	0.196076	0.110166
ZNF410	zinc finger protein 410		0.0055238	0.20765	0.110178
SCGB2B3P	secretoglobin, family 2B, member 3, pseu		0.00554217	-0.152274	0.110303
CUX1	cut-like homeobox 1		0.00553581	0.132983	0.110303
LOC286177	uncharacterized LOC286177		0.00555151	0.19635	0.110303
MS4A4A	membrane-spanning 4-domains, subfamily A		0.00555239	0.278291	0.110303
D2HGDH	D-2-hydroxyglutarate dehydrogenase		0.00554768	-0.168551	0.110303
DEPDC4	DEP domain containing 4		0.00556299	0.0643731	0.110425
SAA3P	serum amyloid A3 pseudogene		0.00556961	0.118112	0.110468
CMTM6	CKLF-like MARVEL transmembrane domain co		0.00558354	0.143281	0.110655
LMLN-AS1	LMLN antisense RNA 1		0.00559134	-0.195561	0.110679
MORC4	MORC family CW-type zinc finger 4		0.00559594	-0.167529	0.110679
PHC3	polyhomeotic homolog 3 (Drosophila)		0.00559816	-0.107429	0.110679
OR2V1	olfactory receptor, family 2, subfamily		0.00561108	-0.188271	0.110846
FRMD4B	FERM domain containing 4B		0.00561969	0.184866	0.110849
VAT1L	vesicle amine transport 1-like		0.0056202	0.166373	0.110849
RNF26	ring finger protein 26		0.00562818	-0.189619	0.110918
INTS6-AS1	INTS6 antisense RNA 1		0.00563454	0.243559	0.110941
SFXN5	sideroflexin 5		0.00563833	0.160959	0.110941
DNPH1	2'-deoxynucleoside 5'-phosphate N-hydrol		0.00565767	-0.180604	0.111233
LINC00116	long intergenic non-protein coding RNA 1		0.00567044	-0.123656	0.111396
LOC100287808	uncharacterized LOC100287808		0.00569705	0.173045	0.111476
LOC101929721	uncharacterized LOC101929721		0.00569302	0.0796621	0.111476
SPACA6P	sperm acrosome associated 6, pseudogene		0.00569338	0.159684	0.111476
ZNF285	zinc finger protein 285		0.00568264	-0.155181	0.111476
LY6K	lymphocyte antigen 6 complex, locus K		0.00569185	0.138025	0.111476
TFB2M	transcription factor B2, mitochondrial		0.00570372	0.179228	0.111518
LCE6A	late cornified envelope 6A		0.00572076	-0.138104	0.111674
PREX1	phosphatidylinositol-3,4,5-trisphosphate		0.00571681	0.149958	0.111674
WIPI2	WD repeat domain, phosphoinositide inter		0.005727	0.168931	0.111708
H1FX-AS1	H1FX antisense RNA 1		0.00574735	-0.208057	0.112017
TESC-AS1	TESC antisense RNA 1 (head to head)		0.00575619	0.173997	0.112101
C19orf84	chromosome 19 open reading frame 84		0.00577904	-0.146166	0.1122
EGR4	early growth response 4		0.00576638	0.123375	0.1122
SCRIB	scribbled planar cell polarity protein		0.00578851	0.121167	0.1122
C8orf31	chromosome 8 open reading frame 31		0.00578597	-0.227512	0.1122
SLC30A6	solute carrier family 30 (zinc transport		0.00578777	-0.164149	0.1122
CDC14A	cell division cycle 14A		0.00578204	-0.150788	0.1122
ERVK13-1	endogenous retrovirus group K13, member		0.00583163	-0.178211	0.112333
RPAP1	RNA polymerase II associated protein 1		0.00583205	-0.177482	0.112333
DCAF4	DDB1 and CUL4 associated factor 4		0.00581582	-0.215634	0.112333
ID3	inhibitor of DNA binding 3, dominant neg		0.0058235	-0.245973	0.112333
APH1A	APH1A gamma secretase subunit		0.00583204	-0.174668	0.112333
ASCL3	achaete-scute family bHLH transcription		0.00582104	0.128992	0.112333
RLN2	relaxin 2		0.00583625	-0.134264	0.112333
DNAJC5B	DnaJ (Hsp40) homolog, subfamily C, membe		0.00583184	0.116966	0.112333
PGLYRP1	peptidoglycan recognition protein 1		0.00583275	0.243033	0.112333
TRAJ39	T cell receptor alpha joining 39		0.00584218	-0.249854	0.11236
STK17B	serine/threonine kinase 17b		0.00584895	0.145918	0.112403
HCG18	HLA complex group 18 (non-protein coding		0.0058537	-0.127111	0.112406
SNX29P1	sorting nexin 29 pseudogene 1		0.00586711	0.189909	0.112469
STK32C	serine/threonine kinase 32C		0.00587368	0.175672	0.112469
GPR39	G protein-coupled receptor 39		0.00587696	-0.144506	0.112469
PURG	purine-rich element binding protein G		0.00586645	-0.109866	0.112469
SNHG9	small nucleolar RNA host gene 9		0.00587969	-0.170031	0.112469
TRAV19	T cell receptor alpha variable 19		0.00589067	-0.229315	0.112505
MSL1	male-specific lethal 1 homolog (Drosophi		0.00588977	0.14553	0.112505
TUB	tubby bipartite transcription factor		0.00590307	-0.160959	0.112655
PLSCR1	phospholipid scramblase 1		0.00592634	0.307173	0.113012
C1orf141	chromosome 1 open reading frame 141		0.00597046	-0.0769269	0.113765
LOC104968399	ncRNA		0.00598149	-0.132909	0.1138
ALG1L9P	asparagine-linked glycosylation 1-like 9		0.00597753	0.283565	0.1138
SNORD116-23	small nucleolar RNA, C/D box 116-23		0.00601775	-0.182262	0.113861
SNORD115-15	small nucleolar RNA, C/D box 115-15		0.00602594	0.0566899	0.113861
TRBV6-5	T cell receptor beta variable 6-5		0.00600425	-0.183241	0.113861
MDM2	MDM2 proto-oncogene, E3 ubiquitin protei		0.00602343	0.168565	0.113861
PIGX	phosphatidylinositol glycan anchor biosy		0.0060095	0.190837	0.113861
PRDM8	PR domain containing 8		0.00600283	0.170792	0.113861
LINC00977	long intergenic non-protein coding RNA 9		0.0060307	-0.129889	0.113861
IL1RL2	interleukin 1 receptor-like 2		0.00602615	0.102724	0.113861
SLC25A14	solute carrier family 25 (mitochondrial		0.00599378	0.191998	0.113861
TAAR5	trace amine associated receptor 5		0.00602227	0.181608	0.113861
SPAG9	sperm associated antigen 9		0.00604267	0.156413	0.113999
SENP1	SUMO1/sentrin specific peptidase 1		0.00605121	-0.151919	0.114051
SF3B5	splicing factor 3b, subunit 5, 10kDa		0.00605462	-0.205719	0.114051
ASXL2	additional sex combs like transcriptiona		0.0060606	0.191906	0.114077
MICALCL	MICAL C-terminal like		0.00607797	0.24552	0.114317
VSIG1	V-set and immunoglobulin domain containi		0.00608361	-0.196256	0.11432
SLC23A2	solute carrier family 23 (ascorbic acid		0.0060874	-0.143142	0.11432
SLC17A8	solute carrier family 17 (vesicular glut		0.00610812	-0.129738	0.114535
TRBJ2-1	T cell receptor beta joining 2-1		0.00610437	-0.173235	0.114535
NR2C2AP	nuclear receptor 2C2-associated protein		0.00612809	-0.178079	0.114823
LOC100129924	uncharacterized LOC100129924		0.00615398	-0.146619	0.114884
LOC105377623	uncharacterized LOC105377623		0.00615924	-0.233294	0.114884
TOR2A	torsin family 2, member A		0.00615424	-0.154689	0.114884
PPP2R2D	protein phosphatase 2, regulatory subuni		0.00615854	-0.148461	0.114884
PSMD8	proteasome 26S subunit, non-ATPase 8		0.00615154	-0.12372	0.114884
LOC729739	peptidylprolyl isomerase A (cyclophilin		0.00615073	0.270977	0.114884
MIER2	mesoderm induction early response 1, fam		0.0061678	-0.220205	0.114957
OR1M1	olfactory receptor, family 1, subfamily		0.00618368	-0.189731	0.115166
ITPR3	inositol 1,4,5-trisphosphate receptor, t		0.0062069	-0.160453	0.115437
SCARNA17	small Cajal body-specific RNA 17		0.00620753	-0.176672	0.115437
AOAH-IT1	AOAH intronic transcript 1		0.00621935	0.159794	0.11557
MIR4309	microRNA 4309		0.00624113	-0.168626	0.115583
HOXC-AS1	HOXC cluster antisense RNA 1		0.00623334	-0.133526	0.115583
CYP2G1P	cytochrome P450, family 2, subfamily G,		0.0062408	-0.163947	0.115583
TRAV29DV5	T cell receptor alpha variable 29/delta		0.00624346	-0.34654	0.115583
KIAA1147	KIAA1147		0.00624245	-0.212209	0.115583
CEP57L1	centrosomal protein 57kDa-like 1		0.0062488	-0.206733	0.115596
CELF4	CUGBP, Elav-like family member 4		0.00626093	0.179368	0.115734
CD1E	CD1e molecule		0.00629056	-0.205889	0.116194
MIR361	microRNA 361		0.00630287	0.259336	0.116335
ANK3	ankyrin 3, node of Ranvier (ankyrin G)		0.00631276	-0.184426	0.116344
IL10	interleukin 10		0.00630965	0.12958	0.116344
BEX4	brain expressed, X-linked 4		0.00632121	-0.200529	0.116413
MAN1A1	mannosidase, alpha, class 1A, member 1		0.00633281	0.182807	0.116453
CYSLTR2	cysteinyl leukotriene receptor 2		0.0063319	0.265517	0.116453
USP32	ubiquitin specific peptidase 32		0.00634965	0.136108	0.116676
UPB1	ureidopropionase, beta		0.00635951	-0.169071	0.116691
CDC73	cell division cycle 73		0.00635988	0.122744	0.116691
TRAJ4	T cell receptor alpha joining 4		0.00636664	-0.19989	0.116728
PAX5	paired box 5		0.00637747	-0.194513	0.116753
USP36	ubiquitin specific peptidase 36		0.00637439	-0.125998	0.116753
DFNA5	deafness, autosomal dominant 5		0.00641364	0.159333	0.117242
SEMA3B	sema domain, immunoglobulin domain (Ig),		0.00641228	-0.158005	0.117242
MRPL45P2	mitochondrial ribosomal protein L45 pseu		0.00643818	0.244457	0.117577
SNORD91B	small nucleolar RNA, C/D box 91B		0.00644147	-0.340933	0.117577
DACT3-AS1	DACT3 antisense RNA 1		0.00644828	-0.128904	0.117592
KRTAP2-1	keratin associated protein 2-1		0.00645178	-0.14169	0.117592
KRT27	keratin 27, type I		0.0064709	0.182359	0.117853
LOC105378152	uncharacterized LOC105378152		0.00648081	0.161112	0.117893
L3MBTL1	l(3)mbt-like 1 (Drosophila)		0.0064826	-0.168499	0.117893
LOC101927759	uncharacterized LOC101927759		0.00649717	0.219615	0.117984
HSPA1A	heat shock 70kDa protein 1A		0.00649676	0.205666	0.117984
RIBC2	RIB43A domain with coiled-coils 2		0.00651773	0.118532	0.118271
LINC01278	long intergenic non-protein coding RNA 1		0.00652873	-0.236109	0.118383
QSOX2	quiescin Q6 sulfhydryl oxidase 2		0.00656684	-0.162409	0.11864
ZNF585A	zinc finger protein 585A		0.00656347	-0.214915	0.11864
RSPO4	R-spondin 4		0.00655075	0.154193	0.11864
BEX1	brain expressed, X-linked 1		0.00656086	0.169509	0.11864
C11orf68	chromosome 11 open reading frame 68		0.00656061	-0.161002	0.11864
SLC44A5	solute carrier family 44, member 5		0.00657633	0.123565	0.118724
LIMD1	LIM domains containing 1		0.00659481	-0.133614	0.118971
ARL8B	ADP-ribosylation factor-like 8B		0.00660028	0.168175	0.118983
MIR3137	microRNA 3137		0.00661348	-0.387825	0.119048
RERG-AS1	RERG antisense RNA 1		0.00661217	-0.137294	0.119048
TET3	tet methylcytosine dioxygenase 3		0.00662329	0.157679	0.119051
RGSL1	regulator of G-protein signaling like 1		0.00662279	-0.096794	0.119051
AP5S1	adaptor-related protein complex 5, sigma		0.00663153	0.162917	0.119056
REXO4	REX4 homolog, 3'-5' exonuclease		0.00663321	0.175097	0.119056
THAP11	THAP domain containing 11		0.00664717	-0.17531	0.11922
ADCY5	adenylate cyclase 5		0.00666782	0.164629	0.119504
TBP	TATA box binding protein		0.00668591	-0.116421	0.119655
CD3G	CD3g molecule, gamma (CD3-TCR complex)		0.00668153	-0.196937	0.119655
USP8	ubiquitin specific peptidase 8		0.00669382	0.113614	0.119709
TP53RK	TP53 regulating kinase		0.00672343	-0.189304	0.120106
KRT28	keratin 28, type I		0.00673259	-0.0994962	0.120106
DDAH2	dimethylarginine dimethylaminohydrolase		0.00674236	0.165107	0.120106
IGHV3-23	immunoglobulin heavy variable 3-23		0.00672897	-0.280429	0.120106
PBX3	pre-B-cell leukemia homeobox 3		0.00674268	-0.151613	0.120106
PIP4K2C	phosphatidylinositol-5-phosphate 4-kinas		0.00674512	0.138388	0.120106
DEFB129	defensin, beta 129		0.00676332	0.0728601	0.120343
CIRBP-AS1	CIRBP antisense RNA 1		0.00679545	0.139184	0.120828
MTMR3	myotubularin related protein 3		0.00682596	0.140826	0.121283
STPG2-AS1	STPG2 antisense RNA 1		0.00684343	0.122398	0.121506
NUTM2B	NUT family member 2B		0.00685843	0.286426	0.121685
GHDC	GH3 domain containing		0.00687178	-0.17567	0.121748
UBE3D	ubiquitin protein ligase E3D		0.00686874	-0.155152	0.121748
SLC6A7	solute carrier family 6 (neurotransmitte		0.00688423	0.136947	0.121881
TRAP1	TNF receptor-associated protein 1		0.00689898	-0.144482	0.122055
MIR3183	microRNA 3183		0.00691322	0.152332	0.122067
LOC105377716	uncharacterized LOC105377716		0.00695397	0.169374	0.122067
LINC00526	long intergenic non-protein coding RNA 5		0.00691773	-0.131061	0.122067
AMOTL1	angiomotin like 1		0.00692306	0.21725	0.122067
LRRC74B	leucine rich repeat containing 74B		0.00693347	-0.158302	0.122067
MDH2	malate dehydrogenase 2, NAD (mitochondri		0.00695144	-0.124419	0.122067
NRD1	nardilysin (N-arginine dibasic convertas		0.00695157	0.1171	0.122067
PIGR	polymeric immunoglobulin receptor		0.00691587	-0.124214	0.122067
ARHGAP17	Rho GTPase activating protein 17		0.0069471	-0.178203	0.122067
HDAC11	histone deacetylase 11		0.00694212	-0.16581	0.122067
SV2A	synaptic vesicle glycoprotein 2A		0.0069392	-0.15676	0.122067
HIST1H2AJ	histone cluster 1, H2aj		0.00696654	-0.200975	0.122201
PPP1R27	protein phosphatase 1, regulatory subuni		0.00697277	0.16022	0.122224
SLC2A4	solute carrier family 2 (facilitated glu		0.00698218	0.171528	0.122302
ZNF33A	zinc finger protein 33A		0.00699603	0.234625	0.122371
INE2	inactivation escape 2 (non-protein codin		0.00699318	-0.127125	0.122371
FUNDC1	FUN14 domain containing 1		0.00700993	0.208214	0.122442
SWT1	SWT1 RNA endoribonuclease homolog		0.00701285	0.225872	0.122442
CD79A	CD79a molecule, immunoglobulin-associate		0.00701495	-0.212086	0.122442
P4HA2-AS1	P4HA2 antisense RNA 1		0.00705723	-0.0839091	0.122889
HNRNPA1L2	heterogeneous nuclear ribonucleoprotein		0.00705336	0.230587	0.122889
FGF11	fibroblast growth factor 11		0.00706043	0.116513	0.122889
PYGL	phosphorylase, glycogen, liver		0.00704661	0.20193	0.122889
MIR1207	microRNA 1207		0.00708633	-0.148821	0.123253
TMEM247	transmembrane protein 247		0.00709369	0.162584	0.123295
PLEKHA2	pleckstrin homology domain containing, f		0.0071089	0.109173	0.123391
MAML1	mastermind-like transcriptional coactiva		0.00710919	0.167683	0.123391
ACE	angiotensin I converting enzyme		0.00712603	-0.138524	0.123423
ZCCHC12	zinc finger, CCHC domain containing 12		0.00711979	0.162688	0.123423
SFSWAP	splicing factor, suppressor of white-apr		0.00712235	-0.101392	0.123423
FAM102A	family with sequence similarity 102, mem		0.00713399	-0.176247	0.123474
NYAP2	neuronal tyrosine-phosphorylated phospho		0.00714227	0.0841662	0.123531
LOC102724452	uncharacterized LOC102724452		0.00718464	0.147889	0.124091
BOD1L1	biorientation of chromosomes in cell div		0.00718206	0.145114	0.124091
TMEM220	transmembrane protein 220		0.00719093	-0.141198	0.124113
FBXO17	F-box protein 17		0.00723198	-0.157435	0.124155
NLRP8	NLR family, pyrin domain containing 8		0.0072193	0.109082	0.124155
SLC17A5	solute carrier family 17 (acidic sugar t		0.00719898	-0.131928	0.124155
GDNF	glial cell derived neurotrophic factor		0.0072236	-0.130681	0.124155
FAM90A27P	family with sequence similarity 90, memb		0.00723357	-0.295139	0.124155
USO1	USO1 vesicle transport factor		0.00723022	0.203642	0.124155
LDB1	LIM domain binding 1		0.00721788	-0.0899519	0.124155
FAM189A2	family with sequence similarity 189, mem		0.00720498	0.136911	0.124155
TUBB4A	tubulin, beta 4A class IVa		0.00723962	0.246592	0.124173
CELA3B	chymotrypsin-like elastase family, membe		0.00725671	0.229921	0.12438
SOX1	SRY (sex determining region Y)-box 1		0.00728043	0.152651	0.1247
LOC55338	uncharacterized LOC55338		0.00729192	0.198749	0.124779
ZNF185	zinc finger protein 185 (LIM domain)		0.00729515	0.163869	0.124779
TBC1D14	TBC1 domain family, member 14		0.00730448	0.137311	0.124853
SIDT1	SID1 transmembrane family, member 1		0.00731827	-0.161569	0.124988
TMC7	transmembrane channel-like 7		0.00732248	-0.117813	0.124988
PSMC3IP	PSMC3 interacting protein		0.00732923	-0.131914	0.125016
MIR2116	microRNA 2116		0.00734666	-0.130759	0.125227
B3GNT3	UDP-GlcNAc:betaGal beta-1,3-N-acetylgluc		0.00736125	-0.110034	0.12539
BORCS5	BLOC-1 related complex subunit 5		0.00737521	-0.175889	0.125455
UBN1	ubinuclein 1		0.00737278	0.206493	0.125455
SNORD46	small nucleolar RNA, C/D box 46		0.00739906	-0.333547	0.125774
PPRC1	peroxisome proliferator-activated recept		0.00742488	-0.155727	0.126045
IL19	interleukin 19		0.0074252	0.117368	0.126045
R3HCC1L	R3H domain and coiled-coil containing 1-		0.00744256	0.141847	0.12608
LRRC18	leucine rich repeat containing 18		0.00743765	-0.122555	0.12608
GPR158	G protein-coupled receptor 158		0.0074335	0.087758	0.12608
CTTN	cortactin		0.00745806	0.211075	0.126256
USF1	upstream transcription factor 1		0.00747426	0.145017	0.126444
FAM187B	family with sequence similarity 187, mem		0.0074816	-0.127097	0.12645
NTN3	netrin 3		0.00748487	0.243376	0.12645
MIR2861	microRNA 2861		0.00749864	-0.227096	0.126596
LOC101929574	uncharacterized LOC101929574		0.00751832	-0.239223	0.126745
IL22	interleukin 22		0.00752225	-0.0829484	0.126745
TFE3	transcription factor binding to IGHM enh		0.00752283	0.165754	0.126745
PEX10	peroxisomal biogenesis factor 10		0.00755064	-0.198542	0.127127
RSPH4A	radial spoke head 4 homolog A (Chlamydom		0.00756809	-0.118143	0.127334
SLC2A1-AS1	SLC2A1 antisense RNA 1		0.00757874	-0.183415	0.127427
AGBL3	ATP/GTP binding protein-like 3		0.00759095	-0.1337	0.127507
LRRFIP2	leucine rich repeat (in FLII) interactin		0.00759382	0.141372	0.127507
LOC100190940	uncharacterized LOC100190940		0.00762469	-0.227778	0.127765
GLP1R	glucagon-like peptide 1 receptor		0.00762348	0.14126	0.127765
SIAE	sialic acid acetylesterase		0.00761663	0.157315	0.127765
SBF2	SET binding factor 2		0.00763793	0.140031	0.1279
CXorf67	chromosome X open reading frame 67		0.00766756	-0.214635	0.128112
PLCL1	phospholipase C-like 1		0.00767126	-0.184651	0.128112
NLE1	notchless homolog 1 (Drosophila)		0.0076636	-0.1509	0.128112
ZNF250	zinc finger protein 250		0.00765972	-0.141767	0.128112
LINC00888	long intergenic non-protein coding RNA 8		0.00769494	0.165971	0.128161
MIR3135B	microRNA 3135b		0.00768507	-0.288174	0.128161
LONRF2	LON peptidase N-terminal domain and ring		0.00769037	-0.11918	0.128161
PPFIA4	protein tyrosine phosphatase, receptor t		0.00769073	-0.176102	0.128161
MIR607	microRNA 607		0.00770358	0.0878862	0.128219
LINC01425	long intergenic non-protein coding RNA 1		0.00771076	0.0924213	0.128223
SNAPC5	small nuclear RNA activating complex, po		0.00771635	-0.160997	0.128223
B4GALT7	xylosylprotein beta 1,4-galactosyltransf		0.00772408	0.193789	0.128223
SERTM1	serine-rich and transmembrane domain con		0.00772978	0.154361	0.128223
SNORD32B	small nucleolar RNA, C/D box 32B		0.00772845	-0.213777	0.128223
HEBP2	heme binding protein 2		0.00773912	0.134077	0.128292
ATP8B2	ATPase, aminophospholipid transporter, c		0.00774682	-0.130994	0.128317
CCKAR	cholecystokinin A receptor		0.00775098	-0.146035	0.128317
MIR3922	microRNA 3922		0.00776069	0.283919	0.128391
SUSD5	sushi domain containing 5		0.00776893	0.118198	0.128442
MIR591	microRNA 591		0.00778776	0.13431	0.128667
PASD1	PAS domain containing 1		0.00781482	0.0766083	0.129028
MIR656	microRNA 656		0.00782982	-0.0939409	0.129189
SYTL1	synaptotagmin-like 1		0.00784412	0.176646	0.129339
KRTAP5-9	keratin associated protein 5-9		0.0078603	-0.172929	0.129347
DCAKD	dephospho-CoA kinase domain containing		0.00785193	-0.133719	0.129347
RSPH3	radial spoke 3 homolog (Chlamydomonas)		0.0078583	0.1462	0.129347
HLA-DPB1	major histocompatibility complex, class		0.00787341	-0.155975	0.129477
SMCO1	single-pass membrane protein with coiled		0.00788583	-0.108237	0.129591
ST6GALNAC6	ST6 (alpha-N-acetyl-neuraminyl-2,3-beta-		0.00789381	-0.142001	0.129591
RHOT2	ras homolog family member T2		0.00789609	-0.136246	0.129591
SLC26A9	solute carrier family 26 (anion exchange		0.00790289	-0.132301	0.129617
HOOK3	hook microtubule-tethering protein 3		0.0079105	0.148549	0.129656
LYPD1	LY6/PLAUR domain containing 1		0.00792625	0.129765	0.129828
TGFBRAP1	transforming growth factor, beta recepto		0.00794094	-0.125644	0.129982
RRM2	ribonucleotide reductase M2		0.00794939	0.232929	0.130035
CYP1B1-AS1	CYP1B1 antisense RNA 1		0.00796171	0.193207	0.13015
SND1	staphylococcal nuclease and tudor domain		0.00797705	-0.116898	0.130315
LOC644794	uncharacterized LOC644794		0.00799739	-0.23042	0.130561
GNRH1	gonadotropin-releasing hormone 1 (lutein		0.00801062	-0.175759	0.130604
C20orf203	chromosome 20 open reading frame 203		0.00800785	-0.120902	0.130604
CCL20	chemokine (C-C motif) ligand 20		0.0080195	-0.143672	0.130663
ANKRD62	ankyrin repeat domain 62		0.00803868	0.0915946	0.130889
EMX1	empty spiracles homeobox 1		0.00807158	0.197235	0.131338
PLEKHD1	pleckstrin homology domain containing, f		0.00808849	-0.126691	0.131527
MIR4450	microRNA 4450		0.00809997	-0.248866	0.131534
ZNF540	zinc finger protein 540		0.00812689	-0.284632	0.131534
SNX10	sorting nexin 10		0.00813196	0.198338	0.131534
LINC01089	long intergenic non-protein coding RNA 1		0.00813261	-0.170812	0.131534
LAIR1	leukocyte-associated immunoglobulin-like		0.00812733	-0.178591	0.131534
VGLL1	vestigial-like family member 1		0.00812537	0.13787	0.131534
SARS2	seryl-tRNA synthetase 2, mitochondrial		0.00813529	-0.150514	0.131534
MAPK13	mitogen-activated protein kinase 13		0.00811184	0.181878	0.131534
TMEM101	transmembrane protein 101		0.00813679	-0.151823	0.131534
MIR4442	microRNA 4442		0.00818235	-0.200021	0.132012
CDRT15P2	CMT1A duplicated region transcript 15 ps		0.00818133	-0.187848	0.132012
CDCP1	CUB domain containing protein 1		0.00817852	0.114488	0.132012
NOL6	nucleolar protein 6 (RNA-associated)		0.00818958	-0.152222	0.132042
SCAMP2	secretory carrier membrane protein 2		0.00822659	-0.12924	0.132294
PATE2	prostate and testis expressed 2		0.00822212	-0.0994048	0.132294
YEATS2	YEATS domain containing 2		0.00822141	0.135354	0.132294
TTC1	tetratricopeptide repeat domain 1		0.00822125	0.178026	0.132294
STAMBP	STAM binding protein		0.00823782	0.153963	0.132303
ETFB	electron-transfer-flavoprotein, beta pol		0.0082367	-0.141487	0.132303
GGT7	gamma-glutamyltransferase 7		0.00825602	-0.129736	0.132337
PBX1	pre-B-cell leukemia homeobox 1		0.00825155	0.219108	0.132337
CERS5	ceramide synthase 5		0.00825386	-0.216065	0.132337
RNF130	ring finger protein 130		0.0082648	0.117303	0.132392
TRAV38-1	T cell receptor alpha variable 38-1		0.00827566	-0.190074	0.13248
FPR3	formyl peptide receptor 3		0.00829244	0.20484	0.132491
FLJ36000	uncharacterized FLJ36000		0.00829189	-0.147499	0.132491
SRI	sorcin		0.00828352	-0.168239	0.132491
SNORD1A	small nucleolar RNA, C/D box 1A		0.00830666	0.160613	0.132633
BCL11B	B-cell CLL/lymphoma 11B (zinc finger pro		0.00831913	-0.200005	0.132746
EID2B	EP300 interacting inhibitor of different		0.0083327	-0.151578	0.132877
LOC100288846	uncharacterized LOC100288846		0.00837139	-0.149888	0.132992
PLBD1-AS1	PLBD1 antisense RNA 1		0.00835187	0.18408	0.132992
CENPV	centromere protein V		0.00835121	-0.19684	0.132992
MPC2	mitochondrial pyruvate carrier 2		0.00836497	0.14405	0.132992
HOXA4	homeobox A4		0.00836852	0.14892	0.132992
OR10G4	olfactory receptor, family 10, subfamily		0.00837362	-0.153071	0.132992
MS4A3	membrane-spanning 4-domains, subfamily A		0.00837751	-0.316193	0.132992
TMEM245	transmembrane protein 245		0.00840033	-0.130617	0.133043
TRIM48	tripartite motif containing 48		0.00840225	-0.154172	0.133043
ADAM18	ADAM metallopeptidase domain 18		0.0083932	0.113433	0.133043
PEX16	peroxisomal biogenesis factor 16		0.0083931	-0.130213	0.133043
PCSK7	proprotein convertase subtilisin/kexin t		0.00841693	-0.1211	0.13319
HOXA2	homeobox A2		0.00844545	-0.12111	0.133556
YDJC	YdjC homolog (bacterial)		0.00845952	-0.172436	0.133693
SNORA70B	small nucleolar RNA, H/ACA box 70B		0.00847285	-0.244665	0.133733
ILDR2	immunoglobulin-like domain containing re		0.00846847	0.139925	0.133733
RUNX1	runt-related transcription factor 1		0.00847974	-0.120237	0.133756
ZNF747	zinc finger protein 747		0.00850811	0.170391	0.134118
DPPA5	developmental pluripotency associated 5		0.00852195	-0.154391	0.134251
SIRT7	sirtuin 7		0.00853018	0.13844	0.134278
TSPEAR-AS1	TSPEAR antisense RNA 1		0.00853454	-0.158263	0.134278
TRAPPC3L	trafficking protein particle complex 3-l		0.00854973	0.128551	0.134291
R3HDML	R3H domain containing-like		0.00854656	-0.113601	0.134291
VSTM1	V-set and transmembrane domain containin		0.00855169	0.221379	0.134291
NPDC1	neural proliferation, differentiation an		0.00857953	-0.179764	0.134643
LRRC24	leucine rich repeat containing 24		0.00860557	0.150484	0.134881
TPI1P3	triosephosphate isomerase 1 pseudogene 3		0.00860532	0.183515	0.134881
NAA60	N(alpha)-acetyltransferase 60, NatF cata		0.00861916	-0.101171	0.135008
GMPPB	GDP-mannose pyrophosphorylase B		0.00863461	-0.159392	0.135164
FAM26D	family with sequence similarity 26, memb		0.0086466	-0.0928271	0.135267
SENP8	SUMO/sentrin peptidase family member, NE		0.00866271	-0.135901	0.135433
ZNF443	zinc finger protein 443		0.00867183	0.193243	0.13549
LRRC27	leucine rich repeat containing 27		0.00869138	-0.138316	0.13571
DSEL	dermatan sulfate epimerase-like		0.00871061	-0.154006	0.135924
PRKAR1B	protein kinase, cAMP-dependent, regulato		0.00873117	0.155378	0.136102
TJP2	tight junction protein 2		0.00873305	0.170767	0.136102
LSR	lipolysis stimulated lipoprotein recepto		0.00874355	-0.140847	0.13618
LOC101929709	uncharacterized LOC101929709		0.00885563	-0.264123	0.136295
SFXN2	sideroflexin 2		0.00882017	-0.174578	0.136295
C20orf173	chromosome 20 open reading frame 173		0.00885478	-0.138747	0.136295
LOC148709	actin pseudogene		0.00883298	-0.122154	0.136295
EPHB4	EPH receptor B4		0.00884904	0.237727	0.136295
ETF1	eukaryotic translation termination facto		0.00877714	0.142235	0.136295
GPR161	G protein-coupled receptor 161		0.00882478	-0.105009	0.136295
ETHE1	ethylmalonic encephalopathy 1		0.00884578	-0.168121	0.136295
SH3YL1	SH3 and SYLF domain containing 1		0.00879804	-0.147339	0.136295
ITPK1-AS1	ITPK1 antisense RNA 1		0.00876646	0.142864	0.136295
SIGLEC16	sialic acid binding Ig-like lectin 16 (g		0.00883709	0.355844	0.136295
MUC3A	mucin 3A, cell surface associated		0.00878137	-0.155077	0.136295
COQ4	coenzyme Q4		0.008791	-0.156776	0.136295
WT1-AS	WT1 antisense RNA		0.00882468	0.135982	0.136295
GEMIN8	gem (nuclear organelle) associated prote		0.00878241	0.199627	0.136295
FAM63A	family with sequence similarity 63, memb		0.00881432	0.178067	0.136295
ATXN1	ataxin 1		0.00882505	0.12723	0.136295
BMX	BMX non-receptor tyrosine kinase		0.00883653	0.215143	0.136295
DYSF	dysferlin		0.00883697	0.275275	0.136295
TRAJ35	T cell receptor alpha joining 35 (non-fu		0.00890769	-0.189266	0.137011
C1orf61	chromosome 1 open reading frame 61		0.0089177	-0.17587	0.137023
[truncated: 23,124 more rows]

## Sheet: S1.04 Baseline_Prediction
Table S1.04 Expression at Baseline: Response Status and Patient-Control Status
[truncated: 24,743 more rows]
