# Supplementary material for: Longitudinal transcriptome-wide gene expression analysis of sleep deprivation treatment shows involvement of circadian genes and immune pathways
Source: Transl Psychiatry. 2019 Dec 18;9:343. doi: 10.1038/s41398-019-0671-7 (PMC6920477; doi:10.1038/s41398-019-0671-7)
Supplement: Supplementary file 7 — Tables 1-3 (editable xlsx file) [file 41398_2019_671_MOESM7_ESM.xlsx]

## Sheet: Table 1 Samples
Table 1. Samples included for analysis at different time points.
Time Point	All Subjects	Patients	Responders	Non-Responders	Controls
T1	91	76 (43M/33F)	60 (36M/24F)	16 (7M/9F)	15 (7M/8F)
T2	87	72 (41M/31F)	56 (34M/22F)	16 (7M/9F)	15 (7M/8F)
T3	81	66 (38M/28F)	53 (32M/21F)	13 (6M/7F)	15 (7M/8F)
Total	259	214 (122M/92 F)	169 (102M/67F)	45 (20M/25F)	45 (21M/24F)

## Sheet: Table 2 Top Genes
Table 2. Top 10 Differentially Expressed Genes for Each Model (T2 vs. T1)
M1 Effect of Time Point in Patients				M2 Response Status x Time Point				M3 Patient-Control Status x Time Point
Gene Symbol	Estimate	P-val FDR		Gene Symbol	Estimate	P-val FDR		Gene Symbol	Estimate	P-val FDR
TSPAN2	0.554523	7.53143e-19		DNER	0.194149	0.000170023		ERN1	0.301639	0.0030131
KLF6	0.162981	2.03907e-16		LPCAT2	0.326533	0.000170023		EZH2	0.389065	0.0030131
MAK	0.476984	1.20412e-15		SLC10A5	-0.627528	0.000170023		SLC44A1	0.274993	0.0030131
ANTXR2	0.199531	4.42924e-15		PCID2	-0.300504	0.000209042		MEMO1	0.43614	0.0030131
TMEM43	0.197008	5.80393e-15		TESC-AS1	-0.306984	0.0011801		UTP11L	0.45534	0.0030131
TREM1	0.300131	1.1734e-14		BECN1	0.214582	0.0011801		NSFL1C	0.22989	0.0030131
LRRFIP1	0.178631	1.1734e-14		IFT74	-0.43961	0.00137527		PCTP	0.307315	0.0030131
NHSL2	0.253418	2.50255e-14		ZNF790	-0.292214	0.00266803		ZBTB16	0.538745	0.0030131
ARHGEF40	0.325604	3.23301e-14		GSR	0.178718	0.00297074		CISH	-0.314465	0.00345602
SIPA1L1	0.228865	3.2956e-14		LINC01125	-0.163892	0.00297074		TRAV4	-0.459871	0.00345602
FDR = false discovery rate

## Sheet: Table 3 Circadian Genes
Table 3. Differential Expression in Circadian Genes after SD
		Patients [M1]	Responders vs. Non-responders [M2]	Patients vs. Controls [M3]
	Gene	T2 vs. T1	T2 vs. T1	T2 vs. T1
		P-val(β)	P-val(β)	P-val(β)
Traditional Clock Genes	PER1*	NS	0.083 FDR (0.27)	0.045 FDR (0.32)
	NR1D2*	NS	NS	NS
	PER3	0.0063 FDR (-0.11)	NS	0.065 FDR (-0.22)
	NR1D1	0.0014 FDR (-0.12)	0.035 unc (-0.14)	0.036 FDR (-0.27)
	PER2	0.038 unc (-0.059)	NS	NS
	ARNTL	0.017 FDR (0.059)	0.033 unc (0.096)	NS
	NPAS2	NS	NS	0.0054 unc (-0.18)
	CRY2	NS	NS	NS
	CRY1	NS	NS	NS
	CLOCK	NS	0.029 unc (-0.15)	NS
Circadian Genes	DDIT4	1.24e-04 FDR (-0.32)	NS	NS
	CLEC4E	0.0023 FDR (0.20)	0.0483 FDR (0.42)	0.018 FDR (0.48)
	FKBP5	0.037 unc (0.088)	NS	0.028 FDR (0.38)
	DAAM2	0.037 FDR (0.069)	0.020 unc (0.14)	NS
	TPST1	1.85e-04 FDR (0.23)	NS	0.025 FDR (0.44)
	IL13RA1	NS	0.0047 unc (0.19)	NS
	SMAP2	1.16e-5 FDR (0.12)	0.0390 FDR (0.18)	0.030 FDR (0.18)
	HNRNPDL	1.32e-04 FDR (-0.10)	0.0173 unc (-0.13)	0.035 FDR (-0.18)
	FOSL2	2.23e-06 FDR (0.19)	0.0046 unc (0.22)	0.0046 unc (0.22)
	FLT3	NS	NS	NS
	CDC42EP2	4.19e-04 FDR (0.18)	0.0071 unc (0.26)	NS
	TMEM88	9.50e-05 FDR (0.21)	NS	0.023 unc (0.23)
	RBM3	7.12e-11 FDR (-0.21)	NS	0.024 unc (-0.14)
*PER1 and NR1D2 are also on the list of circadian genes identified in Hughey et al. 2017. FDR = false discovery rate, NS = not significant; unc = uncorrected Blue = downregulation, Red = upregulation Bold text indicates FDR q < 0.05
